# Supplementary material for: Early activation of bioenergetic metabolism powers bacterial spore germination
Source: Proc Natl Acad Sci U S A. 2025 Dec 24;122(52):e2510996122. doi: 10.1073/pnas.2510996122 (PMC12772218; doi:10.1073/pnas.2510996122)
Supplement: Supplementary file 2 — Dataset S01 (XLSX) [file pnas.2510996122.sd01.xlsx]

## Sheet: LCMS_Results_Summary
					Peak Area							Spectral counts
Accession	Description	Theoretical Mass (Da)	Peptide count	Unique peptides	BN-PAGE Band 1	BN-PAGE Band 2	BN-PAGE Band 3	BN-PAGE Band 4	BN-PAGE Band 5	BN-PAGE Band 6	GDH-6	1 - No. Spectra	2 - No. Spectra	3 - No. Spectra	4 - No. Spectra	5 - No. Spectra	6 - No. Spectra	GDH-6 - No. Spectra
D5DX88	Quinol oxidase subunit 2 OS=Priestia megaterium (strain ATCC 12872 / QMB1551) OX=545693 GN=qoxA PE=3 SV=1	36062	26	26	38900	62900	119000	1030000	1490000	17300000	73200	3	4	11	35	36	68	0
D5DYF8	Putative lipoprotein OS=Priestia megaterium (strain ATCC 12872 / QMB1551) OX=545693 GN=BMQ_3254 PE=4 SV=1	21965	19	19	14500	39200	388000	1620000	3280000	12500000	1190000	2	7	24	38	44	50	0
D5E1A3	Sporulation lipoprotein, YhcN/YlaJ family OS=Priestia megaterium (strain ATCC 12872 / QMB1551) OX=545693 GN=BMQ_1421 PE=4 SV=1	20252	8	8	82800	299000	623000	908000	2570000	10700000	501000	9	8	13	15	20	24	0
D5DX87	Quinol oxidase subunit 1 OS=Priestia megaterium (strain ATCC 12872 / QMB1551) OX=545693 GN=qoxB PE=3 SV=1	73278	14	14	8320	19900	76800	453000	835000	8090000	14500	1	4	4	9	9	19	0
D5E0B7	Pyruvate dehydrogenase E1 component, beta subunit OS=Priestia megaterium (strain ATCC 12872 / QMB1551) OX=545693 GN=pdhB PE=4 SV=1	35313	25	25	1400000	3830000	7720000	5430000	9240000	4910000	313000	36	46	60	54	55	48	0
D5E0B9	Dihydrolipoyl dehydrogenase OS=Priestia megaterium (strain ATCC 12872 / QMB1551) OX=545693 GN=pdhD PE=3 SV=1	49393	15	14	1170000	1570000	2510000	3530000	8380000	4190000	438000	21	23	31	26	32	28	8
D5DVF3	Enolase OS=Priestia megaterium (strain ATCC 12872 / QMB1551) OX=545693 GN=eno PE=3 SV=1	46170	32	32	58000	76800	143000	32000000	7490000	3450000	303000	4	10	11	85	65	45	0
D5DVQ5	ATP-dependent Clp protease ATP-binding subunit ClpC OS=Priestia megaterium (strain ATCC 12872 / QMB1551) OX=545693 GN=clpC PE=3 SV=1	90238	55	47	1050000	2080000	2620000	2090000	4210000	3430000	729000	58	69	63	64	72	70	14
D5DVT2	Elongation factor Tu OS=Priestia megaterium (strain ATCC 12872 / QMB1551) OX=545693 GN=tuf PE=3 SV=1	43393	30	30	2070000	3690000	2910000	1340000	2680000	2550000	3600000	61	61	57	51	57	55	12
Q9RPV8	Nuclear export factor GLE1 OS=Priestia megaterium (strain ATCC 12872 / QMB1551) OX=545693 GN=BMQ_pBM40013 PE=4 SV=1	22687	4	4	28700	110000	341000	750000	1910000	2520000	3100	1	3	5	3	8	6	0
D5DX86	Quinol oxidase subunit 3 OS=Priestia megaterium (strain ATCC 12872 / QMB1551) OX=545693 GN=qoxC PE=3 SV=1	22971	2	2	3380	7020	23000	166000	241000	2460000	1500	1	0	3	2	2	3	0
D5DPZ9	Transketolase OS=Priestia megaterium (strain ATCC 12872 / QMB1551) OX=545693 GN=tkt PE=3 SV=1	72214	35	35	679000	1040000	1000000	810000	1790000	2360000	8670000	31	34	35	34	31	39	40
D5E0B6	Pyruvate dehydrogenase E1 component subunit alpha OS=Priestia megaterium (strain ATCC 12872 / QMB1551) OX=545693 GN=pdhA PE=4 SV=1	41405	18	18	1010000	2050000	4050000	2980000	4830000	2290000	86200	22	22	38	29	32	23	0
D5E0B8	Dihydrolipoamide acetyltransferase component of pyruvate dehydrogenase complex OS=Priestia megaterium (strain ATCC 12872 / QMB1551) OX=545693 GN=pdhC PE=3 SV=1	46239	24	24	1900000	2640000	4310000	4250000	7290000	1750000	84300	30	38	41	37	38	31	1
D5DYZ4	Foldase protein PrsA OS=Priestia megaterium (strain ATCC 12872 / QMB1551) OX=545693 GN=prsA PE=3 SV=1	34254	13	13	87800	130000	165000	234000	598000	1550000	51500	8	8	8	12	16	21	0
D5DVT1	Elongation factor G OS=Priestia megaterium (strain ATCC 12872 / QMB1551) OX=545693 GN=fusA PE=3 SV=1	76828	45	45	1820000	2190000	1830000	1440000	2850000	1420000	10200000	49	51	48	50	50	36	39
D5DVS6	DNA-directed RNA polymerase subunit beta OS=Priestia megaterium (strain ATCC 12872 / QMB1551) OX=545693 GN=rpoB PE=3 SV=1	133036	61	61	1980000	2690000	3450000	1390000	2390000	1350000	407000	77	84	91	70	58	59	0
D5DUQ5	NADH dehydrogenase YumB OS=Priestia megaterium (strain ATCC 12872 / QMB1551) OX=545693 GN=yumB PE=4 SV=1	44943	20	20	354000	618000	692000	521000	1160000	1320000	55200	19	19	17	19	25	28	0
D5DT26	Multifunctional fusion protein OS=Priestia megaterium (strain ATCC 12872 / QMB1551) OX=545693 GN=secDF PE=3 SV=1	82139	18	17	112000	326000	517000	725000	1300000	1140000	44100	15	21	18	25	23	20	0
D5DUJ1	Cytochrome bd ubiquinol oxidase, subunit I OS=Priestia megaterium (strain ATCC 12872 / QMB1551) OX=545693 GN=ythA PE=3 SV=1	49469	5	5	18100	57300	168000	152000	467000	1140000	310000	2	3	4	6	6	7	0
D5DSG3	Flotillin-like protein FloA OS=Priestia megaterium (strain ATCC 12872 / QMB1551) OX=545693 GN=floA PE=3 SV=1	35082	18	18	74900	144000	232000	367000	804000	1070000	54900	14	17	21	22	23	20	0
D5DTZ8	General stress protein OS=Priestia megaterium (strain ATCC 12872 / QMB1551) OX=545693 GN=BMQ_4822 PE=4 SV=1	17610	10	10	23800	99900	200000	406000	741000	1020000	104000	7	9	13	12	13	13	0
D5DVF6	Phosphoglycerate kinase OS=Priestia megaterium (strain ATCC 12872 / QMB1551) OX=545693 GN=pgk PE=3 SV=1	42488	23	23	259000	480000	474000	347000	689000	943000	88600	17	25	20	25	27	19	0
P12698	ATP synthase subunit beta OS=Priestia megaterium (strain ATCC 12872 / QMB1551) OX=545693 GN=atpD PE=3 SV=2	51509	44	43	463000	31500000	457000	369000	654000	931000	452000	25	107	24	26	25	27	0
D5DVS7	DNA-directed RNA polymerase subunit beta' OS=Priestia megaterium (strain ATCC 12872 / QMB1551) OX=545693 GN=rpoC PE=3 SV=1	134556	66	65	1360000	1650000	1100000	481000	901000	918000	281000	77	74	57	56	64	51	0
D5DYV9	L-cystine import ABC transporter, L-cystine-binding protein TcyA OS=Priestia megaterium (strain ATCC 12872 / QMB1551) OX=545693 GN=tcyA PE=3 SV=1	30230	26	26	941000	1560000	1220000	711000	1370000	918000	309000	33	38	36	33	32	25	0
D5DVP2	ATP-dependent zinc metalloprotease FtsH OS=Priestia megaterium (strain ATCC 12872 / QMB1551) OX=545693 GN=ftsH PE=3 SV=1	70616	27	27	990000	773000	595000	381000	795000	900000	192000	33	31	27	27	28	32	0
D5DQ88	Putative metal ABC transporter, metal-binding protein OS=Priestia megaterium (strain ATCC 12872 / QMB1551) OX=545693 GN=BMQ_1993 PE=4 SV=1	35060	23	23	640000	1690000	1410000	835000	1730000	897000	26500	18	30	27	30	28	24	0
D5DQ42	Putative lipoprotein OS=Priestia megaterium (strain ATCC 12872 / QMB1551) OX=545693 GN=yufN PE=3 SV=1	38838	22	22	61300	209000	640000	730000	1290000	884000	202000	9	15	27	26	29	23	0
P17674	ATP synthase subunit alpha OS=Priestia megaterium (strain ATCC 12872 / QMB1551) OX=545693 GN=atpA PE=3 SV=1	54627	28	27	652000	37900000	764000	433000	865000	877000	246000	31	72	28	28	31	29	0
D5E0E1	Cytochrome c oxidase subunit 2 OS=Priestia megaterium (strain ATCC 12872 / QMB1551) OX=545693 GN=ctaC PE=3 SV=1	39935	10	10	18300	34800	36700	91300	231000	863000	17300	4	4	3	7	8	14	0
D5DVA4	Lipoprotein OS=Priestia megaterium (strain ATCC 12872 / QMB1551) OX=545693 GN=metQ PE=3 SV=1	30540	17	16	342000	1110000	1580000	886000	1860000	819000	46200	14	28	26	21	19	13	0
D5DQL2	30S ribosomal protein S2 OS=Priestia megaterium (strain ATCC 12872 / QMB1551) OX=545693 GN=rpsB PE=3 SV=1	27105	15	15	602000	960000	809000	456000	838000	727000	185000	16	25	22	17	15	16	0
D5DT31	Preprotein translocase, YajC subunit OS=Priestia megaterium (strain ATCC 12872 / QMB1551) OX=545693 GN=yajC PE=3 SV=1	9910	4	4	31300	91100	202000	164000	294000	706000	108000	3	5	4	4	4	5	0
D5DQJ8	Translation initiation factor IF-2 OS=Priestia megaterium (strain ATCC 12872 / QMB1551) OX=545693 GN=infB PE=3 SV=1	67722	27	26	349000	460000	367000	277000	544000	690000	1230000	21	26	23	21	20	20	16
D5DVF7	Glyceraldehyde-3-phosphate dehydrogenase OS=Priestia megaterium (strain ATCC 12872 / QMB1551) OX=545693 GN=gap PE=3 SV=1	35996	28	28	494000	529000	396000	318000	643000	684000	162000	21	22	22	14	17	15	0
D5DQQ2	Succinate--CoA ligase [ADP-forming] subunit beta OS=Priestia megaterium (strain ATCC 12872 / QMB1551) OX=545693 GN=sucC PE=3 SV=1	41854	30	30	481000	755000	623000	396000	794000	664000	349000	39	45	41	33	42	43	0
D5DWF5	Stage II sporulation protein Q OS=Priestia megaterium (strain ATCC 12872 / QMB1551) OX=545693 GN=spoIIQ PE=4 SV=1	30231	12	12	82500	154000	266000	283000	568000	653000	123000	8	15	14	11	13	13	0
D5DS44	Arginine ABC transporter, arginine-binding protein ArtP OS=Priestia megaterium (strain ATCC 12872 / QMB1551) OX=545693 GN=artP PE=3 SV=1	29261	15	14	19500	123000	335000	474000	1040000	653000	32300	3	14	22	25	28	22	0
D5DYU1	Putative lipoprotein OS=Priestia megaterium (strain ATCC 12872 / QMB1551) OX=545693 GN=BMQ_0526 PE=4 SV=1	29882	9	9	9280	17300	15800	69800	204000	623000	9280	0	3	1	10	16	15	0
D5DT39	Spore cortex protein CoxA OS=Priestia megaterium (strain ATCC 12872 / QMB1551) OX=545693 GN=coxA PE=4 SV=1	24640	9	9	8290	23000	35100	87500	229000	616000	26200	2	2	3	4	9	15	0
D5DW29	Penicillin-binding protein 1F OS=Priestia megaterium (strain ATCC 12872 / QMB1551) OX=545693 GN=pbpF PE=4 SV=1	65592	24	23	28600	56700	151000	208000	467000	597000	50800	5	10	20	17	23	28	0
D5DUP2	Superoxide dismutase [Cu-Zn] OS=Priestia megaterium (strain ATCC 12872 / QMB1551) OX=545693 GN=sodC PE=3 SV=1	18975	8	8	8790	28900	113000	256000	511000	583000	9070	1	4	11	19	15	16	0
D5DYU7	Glycerol-3-phosphate dehydrogenase OS=Priestia megaterium (strain ATCC 12872 / QMB1551) OX=545693 GN=glpD PE=3 SV=1	62996	34	34	54800	114000	186000	219000	480000	576000	91500	9	10	22	20	22	24	0
D5DVG2	ATP-dependent Clp protease proteolytic subunit OS=Priestia megaterium (strain ATCC 12872 / QMB1551) OX=545693 GN=clpP PE=3 SV=1	21471	14	14	309000	489000	496000	309000	590000	553000	46200	10	19	16	15	12	16	0
D5DT82	ATP-dependent Clp protease ATP-binding subunit ClpX OS=Priestia megaterium (strain ATCC 12872 / QMB1551) OX=545693 GN=clpX PE=3 SV=1	46917	17	16	440000	612000	537000	357000	718000	550000	95800	23	28	22	25	22	19	1
D5DTV0	Pyruvate kinase OS=Priestia megaterium (strain ATCC 12872 / QMB1551) OX=545693 GN=pyk PE=3 SV=1	61997	30	30	160000	311000	302000	248000	512000	541000	361000	15	21	26	18	21	23	7
D5E072	PTS system, glucose-specific IIBC component OS=Priestia megaterium (strain ATCC 12872 / QMB1551) OX=545693 GN=ptsG PE=4 SV=1	73285	24	24	941000	1240000	3640000	3800000	7860000	533000	121000	27	29	48	42	44	18	0
D5DWV7	Chaperonin GroEL OS=Priestia megaterium (strain ATCC 12872 / QMB1551) OX=545693 GN=groEL PE=3 SV=1	57161	31	30	9190000	116000	75100	96700	316000	496000	218000	65	11	11	19	27	21	0
D5DT03	Alanine--tRNA ligase OS=Priestia megaterium (strain ATCC 12872 / QMB1551) OX=545693 GN=alaS PE=3 SV=1	97275	23	23	154000	337000	316000	259000	514000	488000	70300	22	28	24	17	24	26	1
D5E2H7	Ribonuclease J OS=Priestia megaterium (strain ATCC 12872 / QMB1551) OX=545693 GN=rnj PE=3 SV=1	61552	26	26	329000	822000	719000	310000	640000	403000	239000	20	30	29	24	25	20	0
D5DRI0	Germination protein YpeB OS=Priestia megaterium (strain ATCC 12872 / QMB1551) OX=545693 GN=ypeB PE=1 SV=1	51141	24	23	23000	42400	41200	60900	160000	396000	65700	7	5	4	13	13	12	0
D5DTH9	Amino acid permease family protein OS=Priestia megaterium (strain ATCC 12872 / QMB1551) OX=545693 GN=BMQ_2604 PE=4 SV=1	58168	5	5	20800	60100	80800	134000	344000	374000	5980	3	3	4	5	5	5	0
D5DUM7	Glucose-6-phosphate isomerase OS=Priestia megaterium (strain ATCC 12872 / QMB1551) OX=545693 GN=pgi PE=3 SV=1	50276	23	23	81300	157000	173000	92500	197000	373000	31900000	7	12	10	10	19	18	55
D5DTN7	Serine-type D-Ala-D-Ala carboxypeptidase OS=Priestia megaterium (strain ATCC 12872 / QMB1551) OX=545693 GN=pbpC PE=3 SV=1	74659	15	15	28700	49900	107000	94000	173000	364000	42400	2	5	10	15	18	16	0
D5DRL5	Stage V sporulation protein AF OS=Priestia megaterium (strain ATCC 12872 / QMB1551) OX=545693 GN=spoVAF PE=3 SV=1	55128	16	15	750000	1150000	527000	275000	506000	361000	154000	14	20	13	16	14	14	0
D5DWE0	Flotillin-like protein OS=Priestia megaterium (strain ATCC 12872 / QMB1551) OX=545693 GN=BMQ_5127 PE=3 SV=1	56438	12	12	22900	51600	97700	101000	223000	352000	41500	5	10	9	10	14	16	0
D5E0E3	Cytochrome c oxidase, subunit III OS=Priestia megaterium (strain ATCC 12872 / QMB1551) OX=545693 GN=ctaE PE=3 SV=1	23399	2	2	2730	13900	12800	47900	113000	343000	54500	0	1	2	2	2	3	0
D5DQ38	Putative Zn-protease OS=Priestia megaterium (strain ATCC 12872 / QMB1551) OX=545693 GN=BMQ_4127 PE=4 SV=1	49017	22	22	296000	364000	297000	161000	328000	336000	1260000	17	20	18	17	18	16	15
D5E3D2	Putative copper export protein OS=Priestia megaterium (strain ATCC 12872 / QMB1551) OX=545693 GN=BMQ_pBM40012 PE=4 SV=1	60172	13	11	34100	56400	83900	89600	225000	333000	8530	7	9	7	11	12	14	0
D5DQ46	Translocation-enhancing protein TepA OS=Priestia megaterium (strain ATCC 12872 / QMB1551) OX=545693 GN=tepA PE=4 SV=1	27318	8	8	163000	349000	371000	123000	217000	329000	46500	9	10	12	12	7	10	0
D5DU70	Pyruvate oxidase OS=Priestia megaterium (strain ATCC 12872 / QMB1551) OX=545693 GN=BMQ_2710 PE=3 SV=1	62373	23	22	252000	344000	290000	173000	354000	300000	72800	22	20	21	20	20	17	0
D5DSV7	Chaperone protein DnaK OS=Priestia megaterium (strain ATCC 12872 / QMB1551) OX=545693 GN=dnaK PE=2 SV=1	65268	23	22	46800	75400	90000	83300	196000	300000	4080000	7	9	10	14	18	21	26
D5DTZ4	Catabolite control protein A OS=Priestia megaterium (strain ATCC 12872 / QMB1551) OX=545693 GN=ccpA PE=4 SV=1	36608	22	22	195000	102000	106000	92100	187000	288000	82500	9	9	12	11	10	12	0
D5DTX2	Sporulation protein YtfJ OS=Priestia megaterium (strain ATCC 12872 / QMB1551) OX=545693 GN=ytfJ PE=4 SV=1	16627	8	8	364000	367000	227000	168000	340000	283000	31400	9	8	9	4	7	5	0
D5E0E2	Cytochrome c oxidase subunit 1 OS=Priestia megaterium (strain ATCC 12872 / QMB1551) OX=545693 GN=ctaD PE=3 SV=1	68539	2	2	1950	15400	8210	30700	90000	283000	2070	1	2	3	2	2	3	0
D5DSB5	CvpA family protein OS=Priestia megaterium (strain ATCC 12872 / QMB1551) OX=545693 GN=BMQ_4504 PE=4 SV=1	6886	2	2	51700	173000	179000	80400	203000	282000	9770	3	4	4	6	4	6	0
D5DYU8	Alpha-phosphoglucomutase OS=Priestia megaterium (strain ATCC 12872 / QMB1551) OX=545693 GN=pgcA PE=3 SV=1	64562	11	11	29100	56300	63600	41600	83000	274000	15600	7	6	7	8	11	13	0
D5DWS7	DEAD-box ATP-dependent RNA helicase CshA OS=Priestia megaterium (strain ATCC 12872 / QMB1551) OX=545693 GN=cshA PE=3 SV=1	56092	26	25	227000	263000	166000	76300	150000	263000	32700	22	25	23	14	19	25	0
D5DVC2	Putative ferrichrome import ABC transporter, ferrichrome-binding protein OS=Priestia megaterium (strain ATCC 12872 / QMB1551) OX=545693 GN=yfiY PE=4 SV=1	36561	8	8	10100	88800	172000	82900	206000	260000	6330	5	7	5	5	6	9	0
D5DZ44	PTS system N-acetylglucosamine-specific EIICBA component OS=Priestia megaterium (strain ATCC 12872 / QMB1551) OX=545693 GN=nagE PE=4 SV=1	66633	22	22	206000	396000	981000	474000	746000	258000	26300	23	32	32	30	27	28	0
D5E2V6	DHHA1 domain protein OS=Priestia megaterium (strain ATCC 12872 / QMB1551) OX=545693 GN=BMQ_3749 PE=4 SV=1	46576	19	17	79800	254000	258000	111000	211000	256000	72600	10	15	21	12	14	16	0
D5E237	ABC transporter, substrate-binding protein OS=Priestia megaterium (strain ATCC 12872 / QMB1551) OX=545693 GN=BMQ_0888 PE=4 SV=1	37242	14	14	234000	411000	319000	273000	511000	242000	24700	7	11	10	10	9	9	0
D5DR13	Lipoprotein putative OS=Priestia megaterium (strain ATCC 12872 / QMB1551) OX=545693 GN=BMQ_2134 PE=4 SV=1	18572	7	7	12700	12900	12000	36500	108000	240000	3640	4	5	4	7	7	6	0
D5DWN9	Sodium/hydrogen exchanger family protein OS=Priestia megaterium (strain ATCC 12872 / QMB1551) OX=545693 GN=BMQ_5227 PE=4 SV=1	66781	9	9	2170	6200	20000	54300	135000	228000	11000	0	3	5	7	9	10	0
D5DT52	50S ribosomal protein L21 OS=Priestia megaterium (strain ATCC 12872 / QMB1551) OX=545693 GN=rplU PE=3 SV=1	11211	6	5	185000	224000	158000	127000	265000	222000	41400	4	8	5	5	6	5	0
D5E0D3	Putative lipoprotein YlaJ OS=Priestia megaterium (strain ATCC 12872 / QMB1551) OX=545693 GN=BMQ_1364 PE=4 SV=1	22092	10	10	11600	44800	42900	51700	129000	221000	81400	2	4	7	5	8	9	0
D5DSZ1	DUF1510 domain-containing protein OS=Priestia megaterium (strain ATCC 12872 / QMB1551) OX=545693 GN=BMQ_4599 PE=4 SV=1	23996	6	6	3690	13800	35300	66700	188000	219000	5870	0	2	4	7	5	6	0
D5DQ33	HTH cro/C1-type domain-containing protein OS=Priestia megaterium (strain ATCC 12872 / QMB1551) OX=545693 GN=BMQ_4122 PE=4 SV=1	35939	10	10	8990	31500	87800	100000	221000	210000	4560	4	5	11	8	10	12	0
D5DUR2	DNA gyrase subunit B OS=Priestia megaterium (strain ATCC 12872 / QMB1551) OX=545693 GN=gyrB PE=3 SV=1	71656	14	14	106000	157000	191000	65400	147000	204000	6030	17	18	14	14	13	19	0
D5DVT9	50S ribosomal protein L2 OS=Priestia megaterium (strain ATCC 12872 / QMB1551) OX=545693 GN=rplB PE=3 SV=1	30253	14	14	195000	207000	169000	107000	210000	199000	26400	16	13	18	14	13	12	0
D5DSZ9	Endolytic murein transglycosylase OS=Priestia megaterium (strain ATCC 12872 / QMB1551) OX=545693 GN=mltG PE=3 SV=1	41605	13	13	33600	59800	82100	90800	190000	199000	47700	11	9	11	13	15	17	0
D5DX58	Drug resistance MFS transporter, drug:H+ antiporter-1 (14 Spanner) (DHA2) family OS=Priestia megaterium (strain ATCC 12872 / QMB1551) OX=545693 GN=BMQ_3100 PE=3 SV=1	57365	6	6	1070	3300	2970	7390	19300	190000	4340	1	0	0	4	3	7	0
D5DRC7	Endopeptidase La OS=Priestia megaterium (strain ATCC 12872 / QMB1551) OX=545693 GN=BMQ_4296 PE=3 SV=1	35919	18	18	34500	62000	70500	71200	170000	180000	14700	8	10	10	10	15	15	0
D5DTU5	Isocitrate dehydrogenase [NADP] OS=Priestia megaterium (strain ATCC 12872 / QMB1551) OX=545693 GN=icd PE=4 SV=1	46791	17	17	81800	119000	122000	83000	177000	176000	122000	7	16	9	11	14	14	6
D5DS67	1-deoxy-D-xylulose-5-phosphate synthase OS=Priestia megaterium (strain ATCC 12872 / QMB1551) OX=545693 GN=dxs PE=3 SV=1	69960	15	14	5700	23600	33100	20600	56000	175000	13200	3	6	6	9	12	11	0
D5DVF0	Ribonuclease R OS=Priestia megaterium (strain ATCC 12872 / QMB1551) OX=545693 GN=rnr PE=3 SV=1	89086	29	28	123000	167000	151000	127000	285000	173000	25400	24	26	23	30	30	25	0
D5DPN8	Lipoprotein YhcN (Precursor) OS=Priestia megaterium (strain ATCC 12872 / QMB1551) OX=545693 GN=yhcN PE=4 SV=1	20756	7	7	2060	13100	12700	12500	60700	170000	116000	0	1	2	2	4	3	0
D5DVM3	Ribose-phosphate pyrophosphokinase OS=Priestia megaterium (strain ATCC 12872 / QMB1551) OX=545693 GN=prs PE=3 SV=1	34766	13	12	74200	90200	73600	56000	119000	166000	7000	7	10	10	6	6	12	0
D5DW73	Lipoprotein OS=Priestia megaterium (strain ATCC 12872 / QMB1551) OX=545693 GN=BMQ_3015 PE=4 SV=1	16029	4	4	16300	38100	49500	54000	130000	165000	3960	1	4	4	3	4	3	0
D5DTI9	CbiET protein OS=Priestia megaterium (strain ATCC 12872 / QMB1551) OX=545693 GN=cbiET PE=4 SV=1	44249	7	7	7980	12000	8430	7060	23400	165000	1090	3	3	4	2	5	9	0
D5DVC4	Acriflavin resistance efflux permease OS=Priestia megaterium (strain ATCC 12872 / QMB1551) OX=545693 GN=swrC PE=4 SV=1	112347	17	16	15700	62200	178000	141000	271000	162000	9700	5	13	17	18	17	16	0
D5DXG7	Serine protease HtrA OS=Priestia megaterium (strain ATCC 12872 / QMB1551) OX=545693 GN=htrA PE=3 SV=1	44046	12	12	9510	26600	69400	109000	183000	161000	1970	2	4	7	8	10	14	0
D5DSV6	Chaperone protein DnaJ OS=Priestia megaterium (strain ATCC 12872 / QMB1551) OX=545693 GN=dnaJ PE=3 SV=1	41752	8	8	40900	73800	84000	64400	130000	159000	33300	6	8	7	13	11	12	0
D5DWN3	Glycosyl transferase, family 2 OS=Priestia megaterium (strain ATCC 12872 / QMB1551) OX=545693 GN=BMQ_5221 PE=4 SV=1	35717	6	6	5900	11700	8910	18700	60800	159000	5260	2	4	3	1	5	5	0
D5DX32	Aspartate ammonia-lyase OS=Priestia megaterium (strain ATCC 12872 / QMB1551) OX=545693 GN=ansB PE=3 SV=1	52444	18	18	73900	72000	80800	92400	186000	158000	63200	8	13	14	14	15	8	3
D5DVU8	50S ribosomal protein L5 OS=Priestia megaterium (strain ATCC 12872 / QMB1551) OX=545693 GN=rplE PE=3 SV=1	20140	11	11	74900	117000	91800	52600	109000	154000	65700	9	7	7	7	9	4	0
D5E0B0	Ribonuclease J OS=Priestia megaterium (strain ATCC 12872 / QMB1551) OX=545693 GN=rnjA PE=3 SV=1	61747	22	21	31700	89500	314000	80500	87800	153000	10500	9	17	24	12	11	14	0
D5DVL0	Methionine--tRNA ligase OS=Priestia megaterium (strain ATCC 12872 / QMB1551) OX=545693 GN=metG PE=3 SV=1	75725	20	20	16500	45900	76400	56500	129000	152000	269000	5	9	14	17	19	20	6
D5DVV3	30S ribosomal protein S5 OS=Priestia megaterium (strain ATCC 12872 / QMB1551) OX=545693 GN=rpsE PE=3 SV=1	17574	6	6	180000	206000	153000	105000	197000	151000	134000	8	8	8	7	7	6	0
D5DQS4	Putative phosphatase OS=Priestia megaterium (strain ATCC 12872 / QMB1551) OX=545693 GN=BMQ_4229 PE=4 SV=1	60292	21	21	26000	140000	338000	341000	583000	149000	23900	3	9	21	27	24	7	0
D5E000	Chaperone protein ClpB OS=Priestia megaterium (strain ATCC 12872 / QMB1551) OX=545693 GN=clpB PE=3 SV=1	97622	35	28	52300	91400	130000	107000	239000	148000	60300	14	21	19	22	27	16	3
D5DW54	FAD dependent oxidoreductase OS=Priestia megaterium (strain ATCC 12872 / QMB1551) OX=545693 GN=BMQ_2996 PE=4 SV=1	58599	23	23	50700	76300	65000	56400	134000	148000	49200	10	13	12	13	19	17	0
D5DQT0	Non-specific serine/threonine protein kinase OS=Priestia megaterium (strain ATCC 12872 / QMB1551) OX=545693 GN=prkC PE=4 SV=1	76462	14	14	20600	36500	49700	44200	95600	142000	12400	7	13	10	11	10	18	0
D5DXC4	Thiol-disulfide oxidoreductase BdbD OS=Priestia megaterium (strain ATCC 12872 / QMB1551) OX=545693 GN=bdbD PE=4 SV=1	26475	5	5	26700	13800	23300	44600	111000	138000	2750	0	2	2	2	2	2	0
D5DVI6	UvrABC system protein A OS=Priestia megaterium (strain ATCC 12872 / QMB1551) OX=545693 GN=uvrA PE=3 SV=1	108137	13	12	6520	237000	355000	31200	65700	137000	5500	4	7	8	8	8	12	0
D5DUJ2	Cytochrome d ubiquinol oxidase, subunit II OS=Priestia megaterium (strain ATCC 12872 / QMB1551) OX=545693 GN=ythB PE=3 SV=1	38609	2	2	1160	9620	22400	70000	152000	137000	3240	2	2	2	3	2	2	0
D5DS49	Dihydrolipoamide acetyltransferase component of pyruvate dehydrogenase complex OS=Priestia megaterium (strain ATCC 12872 / QMB1551) OX=545693 GN=bkdB PE=3 SV=1	45520	9	9	32200	63500	79700	115000	277000	135000	29800	5	7	8	6	13	8	0
D5DSE8	RNA polymerase sigma factor SigA OS=Priestia megaterium (strain ATCC 12872 / QMB1551) OX=545693 GN=sigA PE=3 SV=1	43430	16	16	9540	25500	59000	29000	50400	132000	60600	2	4	6	5	6	10	3
D5DR11	Phosphotransferase system (PTS) fructose-specific enzyme IIABC component OS=Priestia megaterium (strain ATCC 12872 / QMB1551) OX=545693 GN=fruA PE=4 SV=1	64893	18	17	120000	184000	365000	557000	994000	131000	29000	12	12	15	19	19	11	0
D5E0R7	Lipoprotein, putative OS=Priestia megaterium (strain ATCC 12872 / QMB1551) OX=545693 GN=BMQ_3545 PE=4 SV=1	14030	6	6	10500	2030	5870	21000	56700	129000	4270	0	0	1	4	5	8	0
D5DTY6	30S ribosomal protein S4 OS=Priestia megaterium (strain ATCC 12872 / QMB1551) OX=545693 GN=rpsD PE=3 SV=1	22816	13	13	77500	105000	82900	64700	127000	126000	34900	11	12	10	11	11	11	0
D5DQR4	Signal recognition particle receptor FtsY OS=Priestia megaterium (strain ATCC 12872 / QMB1551) OX=545693 GN=ftsY PE=3 SV=1	36718	15	13	41200	106000	117000	50300	113000	124000	15000	6	9	12	8	10	8	0
D5DRL9	Stage V sporulation protein AC OS=Priestia megaterium (strain ATCC 12872 / QMB1551) OX=545693 GN=spoVAC PE=4 SV=1	16562	3	3	31800	62200	81700	67700	114000	124000	3530	2	3	6	2	4	4	0
D5DQP5	ATP-dependent protease ATPase subunit HslU OS=Priestia megaterium (strain ATCC 12872 / QMB1551) OX=545693 GN=hslU PE=3 SV=1	52574	17	17	47600	65100	71700	45100	101000	120000	73100	10	9	9	7	12	10	0
D5E0Y3	Transporter, gluconate:H+ symporter (GntP) family OS=Priestia megaterium (strain ATCC 12872 / QMB1551) OX=545693 GN=BMQ_0755 PE=4 SV=1	46249	2	2	1480	7940	24100	46900	102000	120000	6700	1	1	1	3	4	3	0
D5DNM6	ATP-dependent RNA helicase OS=Priestia megaterium (strain ATCC 12872 / QMB1551) OX=545693 GN=BMQ_1701 PE=3 SV=1	52029	19	18	165000	172000	104000	69200	132000	119000	15300	21	19	15	17	15	14	0
D5DTW9	Acetate kinase OS=Priestia megaterium (strain ATCC 12872 / QMB1551) OX=545693 GN=ackA PE=3 SV=1	42932	20	20	84600	139000	103000	68400	132000	119000	5740000	13	13	10	8	11	8	20
D5DSC6	Transporter, major facilitator family OS=Priestia megaterium (strain ATCC 12872 / QMB1551) OX=545693 GN=BMQ_4515 PE=4 SV=1	47074	6	6	16900	27600	40900	53200	118000	119000	6360	0	1	2	1	4	5	0
D5DZ60	DUF2512 family protein OS=Priestia megaterium (strain ATCC 12872 / QMB1551) OX=545693 GN=BMQ_1191 PE=4 SV=1	16797	4	4	16600	32000	33100	43100	95500	117000	520	2	1	3	5	5	5	0
D5DT83	Trigger factor OS=Priestia megaterium (strain ATCC 12872 / QMB1551) OX=545693 GN=tig PE=3 SV=1	48111	14	14	5170	7360	9250	8590	27700	117000	3760000	0	0	0	2	1	5	19
D5DXH3	Adenylosuccinate synthetase OS=Priestia megaterium (strain ATCC 12872 / QMB1551) OX=545693 GN=purA PE=3 SV=1	47554	12	12	89500	115000	101000	47200	104000	112000	95200	8	10	10	13	10	11	5
D5DQ06	Cation diffusion facilitator family transporter OS=Priestia megaterium (strain ATCC 12872 / QMB1551) OX=545693 GN=BMQ_4095 PE=4 SV=1	35513	8	8	11800	13000	33600	53700	98200	112000	140000	0	1	1	7	8	7	0
D5DQQ6	50S ribosomal protein L19 OS=Priestia megaterium (strain ATCC 12872 / QMB1551) OX=545693 GN=rplS PE=3 SV=1	15108	9	9	103000	162000	95600	71800	145000	109000	9320	8	9	8	7	9	8	0
D5DWX6	DUF2892 domain-containing protein OS=Priestia megaterium (strain ATCC 12872 / QMB1551) OX=545693 GN=BMQ_0289 PE=4 SV=1	9732	5	5	141000	178000	143000	82900	148000	108000	19700	3	5	9	7	4	6	0
D5DQK5	Zinc metalloprotease OS=Priestia megaterium (strain ATCC 12872 / QMB1551) OX=545693 GN=rseP PE=3 SV=1	46354	11	11	5360	12100	33300	43100	122000	107000	12200	2	6	5	7	11	9	0
D5DVT4	50S ribosomal protein L3 OS=Priestia megaterium (strain ATCC 12872 / QMB1551) OX=545693 GN=rplC PE=3 SV=1	22438	5	5	51200	77300	86400	41900	91000	106000	21300	6	5	8	5	8	9	0
D5DQK1	Transcription termination/antitermination protein NusA OS=Priestia megaterium (strain ATCC 12872 / QMB1551) OX=545693 GN=nusA PE=3 SV=1	41672	14	14	58000	73900	72700	48200	98000	105000	84600	7	13	13	7	11	13	0
D5DWY3	Lipoprotein OS=Priestia megaterium (strain ATCC 12872 / QMB1551) OX=545693 GN=BMQ_0296 PE=4 SV=1	44818	13	13	30800	83700	95200	74300	165000	104000	7300	6	8	7	10	14	12	0
D5DRK1	Cytochrome c biogenesis protein OS=Priestia megaterium (strain ATCC 12872 / QMB1551) OX=545693 GN=resB PE=4 SV=1	62746	7	7	21300	2110	6980	23300	63900	103000	62000	0	0	1	5	7	8	0
D5DS93	Rhodanese-like domain protein OS=Priestia megaterium (strain ATCC 12872 / QMB1551) OX=545693 GN=BMQ_4482 PE=4 SV=1	15009	5	5	46700	30600	25800	27400	73500	102000	55600	3	2	3	3	4	3	0
D5DWQ2	YbbR-like domain-containing protein OS=Priestia megaterium (strain ATCC 12872 / QMB1551) OX=545693 GN=BMQ_0196 PE=4 SV=1	56160	11	11	163000	74900	70500	71800	144000	101000	18000	11	14	6	12	9	8	0
D5DS37	Peptidase T OS=Priestia megaterium (strain ATCC 12872 / QMB1551) OX=545693 GN=BMQ_4425 PE=3 SV=1	39651	22	22	5540	52000	60500	69200	133000	101000	603000	0	0	0	0	0	0	15
D5DVQ1	Lysine--tRNA ligase OS=Priestia megaterium (strain ATCC 12872 / QMB1551) OX=545693 GN=lysS PE=3 SV=1	57004	19	19	29800	70300	44600	43000	90400	98200	87200	8	9	8	7	9	9	2
D5DQ29	Ribonuclease Y OS=Priestia megaterium (strain ATCC 12872 / QMB1551) OX=545693 GN=rny PE=3 SV=1	58355	19	18	89200	154000	408000	357000	637000	97800	23500	8	14	20	17	14	10	0
D5DTQ0	Succinate dehydrogenase, flavoprotein subunit OS=Priestia megaterium (strain ATCC 12872 / QMB1551) OX=545693 GN=sdhA PE=3 SV=1	66543	43	43	35200	116000	31100000	48400	110000	97400	255000	0	8	103	5	2	6	0
D5DTR3	Endonuclease MutS2 OS=Priestia megaterium (strain ATCC 12872 / QMB1551) OX=545693 GN=mutS PE=3 SV=1	88135	17	17	24800	34400	59700	142000	318000	96900	92000	9	9	12	20	18	7	0
D5DQ20	Amino acid transporter OS=Priestia megaterium (strain ATCC 12872 / QMB1551) OX=545693 GN=BMQ_4109 PE=4 SV=1	50533	3	2	633	1300	3690	13200	38500	88700	20400	0	0	0	1	1	2	0
D5DWY7	Aspartyl/glutamyl-tRNA(Asn/Gln) amidotransferase subunit B OS=Priestia megaterium (strain ATCC 12872 / QMB1551) OX=545693 GN=gatB PE=3 SV=1	53355	16	16	67500	70700	54100	44000	92400	88300	51900	9	16	8	8	12	13	0
D5DVU2	30S ribosomal protein S3 OS=Priestia megaterium (strain ATCC 12872 / QMB1551) OX=545693 GN=rpsC PE=3 SV=1	24288	8	8	205000	209000	125000	79500	152000	87900	6190	6	8	7	7	7	8	0
D5DT80	Lon protease OS=Priestia megaterium (strain ATCC 12872 / QMB1551) OX=545693 GN=lonA PE=2 SV=1	85943	20	19	97500	119000	108000	52500	122000	87100	3110	14	15	18	8	14	13	0
D5DQL0	Uridylate kinase OS=Priestia megaterium (strain ATCC 12872 / QMB1551) OX=545693 GN=pyrH PE=3 SV=1	25901	5	5	80200	90500	80000	52100	91700	86600	353	4	5	7	4	4	5	0
D5DWJ1	CTP synthase OS=Priestia megaterium (strain ATCC 12872 / QMB1551) OX=545693 GN=pyrG PE=3 SV=1	60429	16	16	61300	114000	91300	36000	75900	86300	87100	11	14	15	9	11	17	5
D5E187	Glycine/betaine ABC transporter, glycine/betaine-binding protein OpuAC OS=Priestia megaterium (strain ATCC 12872 / QMB1551) OX=545693 GN=opuAC PE=4 SV=1	32682	10	10	44400	90600	82500	74600	159000	85300	9420	4	7	10	9	10	6	0
D5DS73	Biotin carboxylase OS=Priestia megaterium (strain ATCC 12872 / QMB1551) OX=545693 GN=accC PE=4 SV=1	49925	12	12	88400	131000	95800	45200	90300	83700	17000	12	12	10	8	10	10	1
D5DUK7	TIGR00266 family protein OS=Priestia megaterium (strain ATCC 12872 / QMB1551) OX=545693 GN=BMQ_4894 PE=4 SV=1	28757	12	12	26800	45900	49000	47100	97600	81700	18200	3	4	5	7	6	8	0
D5DXF7	Transporter, divalent anion:Na+ symporter (DASS) family protein OS=Priestia megaterium (strain ATCC 12872 / QMB1551) OX=545693 GN=BMQ_5242 PE=3 SV=1	52299	2	2	3300	8410	22800	32800	69700	81700	6060	2	2	2	2	2	2	0
D5DT41	Spore coat assembly protein SafA OS=Priestia megaterium (strain ATCC 12872 / QMB1551) OX=545693 GN=safA PE=4 SV=1	48061	7	7	16500	26200	35700	40700	86500	81600	10500	1	1	3	5	4	5	0
D5E1F2	Transporter, major facilitator family OS=Priestia megaterium (strain ATCC 12872 / QMB1551) OX=545693 GN=BMQ_1470 PE=3 SV=1	45065	6	6	7990	9840	10900	16900	35000	80900	46700	1	5	3	4	8	5	0
D5E019	Oligopeptide ABC transporter, oligopeptide-binding protein OppA OS=Priestia megaterium (strain ATCC 12872 / QMB1551) OX=545693 GN=oppA PE=4 SV=1	62416	10	10	3320	7280	31500	30100	71500	78700	23700	0	2	6	6	8	7	0
D5DTD2	Aconitate hydratase OS=Priestia megaterium (strain ATCC 12872 / QMB1551) OX=545693 GN=acnA PE=3 SV=1	99217	15	14	50200	110000	106000	36800	81500	78600	244000	13	10	9	9	11	7	6
D5DTS6	50S ribosomal protein L20 OS=Priestia megaterium (strain ATCC 12872 / QMB1551) OX=545693 GN=rplT PE=3 SV=1	13697	4	4	97200	120000	63100	47600	104000	76800	32800	4	4	3	4	3	2	0
D5DVW2	DNA-directed RNA polymerase subunit alpha OS=Priestia megaterium (strain ATCC 12872 / QMB1551) OX=545693 GN=rpoA PE=3 SV=1	35135	15	15	60400	90400	49400	35400	84300	76500	69300	10	12	9	8	7	9	2
D5DQ41	Putative ABC transporter, ATP-binding protein OS=Priestia megaterium (strain ATCC 12872 / QMB1551) OX=545693 GN=yufO PE=4 SV=1	56132	10	10	1210	3150	2810	8210	21800	76500	15900	1	0	0	5	3	14	0
P22321	Germination protease OS=Priestia megaterium (strain ATCC 12872 / QMB1551) OX=545693 GN=gpr PE=1 SV=2	40529	15	14	31100	45800	46200	35600	78800	75900	86900	6	8	8	7	8	8	5
D5E165	Glucose 1-dehydrogenase (NAD(P)(+)) OS=Priestia megaterium (strain ATCC 12872 / QMB1551) OX=545693 GN=gdh PE=4 SV=1	28083	11	8	73200	94100	49600	34700	74000	75100	7680000	6	4	5	5	3	6	11
D5DWN4	Putative membrane protein OS=Priestia megaterium (strain ATCC 12872 / QMB1551) OX=545693 GN=BMQ_5222 PE=4 SV=1	66029	5	5	739	4410	12100	21100	49500	74700	151	0	2	4	4	7	5	0
D5E1E4	Divergent PAP2 family protein OS=Priestia megaterium (strain ATCC 12872 / QMB1551) OX=545693 GN=BMQ_1462 PE=4 SV=1	16208	6	6	40300	50700	43500	37300	75300	72500	220000	3	4	5	2	3	1	0
D5DZY6	DUF3813 family protein OS=Priestia megaterium (strain ATCC 12872 / QMB1551) OX=545693 GN=BMQ_0672 PE=4 SV=1	27097	7	7	18500	37600	25500	22700	47900	72300	1800000	0	0	0	0	0	0	7
D5DPZ7	UPF0154 protein BMQ_4086 OS=Priestia megaterium (strain ATCC 12872 / QMB1551) OX=545693 GN=BMQ_4086 PE=3 SV=1	8029	3	3	10100	20300	22600	28100	57200	71000	5710	1	1	1	2	3	1	0
D5DWX9	Glycine--tRNA ligase OS=Priestia megaterium (strain ATCC 12872 / QMB1551) OX=545693 GN=glyS PE=3 SV=1	53714	11	11	48400	73000	63200	32500	66600	70100	11500	3	5	7	4	3	5	0
D5DVJ8	Cytochrome c-551 OS=Priestia megaterium (strain ATCC 12872 / QMB1551) OX=545693 GN=cccB PE=4 SV=1	10734	3	3	222	3140	8760	28500	53200	69200	31.5	0	2	1	4	2	2	0
D5DV83	Homoserine dehydrogenase OS=Priestia megaterium (strain ATCC 12872 / QMB1551) OX=545693 GN=hom PE=3 SV=1	47148	12	11	62800	81800	60200	42500	82100	68900	8480	10	13	15	10	11	9	0
D5DQW8	Cell division protein FtsA OS=Priestia megaterium (strain ATCC 12872 / QMB1551) OX=545693 GN=ftsA PE=3 SV=1	47160	13	13	47300	69200	54600	43600	84000	68900	4030	5	8	9	6	8	11	0
D5DVA1	FeS assembly protein SufD OS=Priestia megaterium (strain ATCC 12872 / QMB1551) OX=545693 GN=sufD PE=3 SV=1	47810	20	19	25400	31900	35700	21100	69000	67900	3160000	5	8	6	6	7	10	23
P20602	ATP synthase gamma chain OS=Priestia megaterium (strain ATCC 12872 / QMB1551) OX=545693 GN=atpG PE=3 SV=1	31205	9	9	32200	2810000	49600	35300	71500	67100	124000	4	15	6	4	5	3	0
D5DVW4	Cobalt import ABC transporter, ATP-binding protein CbiO1 OS=Priestia megaterium (strain ATCC 12872 / QMB1551) OX=545693 GN=cbiO1 PE=3 SV=1	30954	6	6	801	2550	12600	27000	68700	66900	697	0	0	3	7	7	9	0
D5DWY6	Glutamyl-tRNA(Gln) amidotransferase subunit A OS=Priestia megaterium (strain ATCC 12872 / QMB1551) OX=545693 GN=gatA PE=3 SV=1	52736	11	11	60500	94000	67000	39900	90500	65600	15800	10	15	11	10	12	9	0
D5DX07	DUF445 domain-containing protein OS=Priestia megaterium (strain ATCC 12872 / QMB1551) OX=545693 GN=BMQ_0320 PE=4 SV=1	47800	15	15	11400	53500	106000	101000	188000	65100	7600	2	10	12	13	15	6	0
D5DVW1	30S ribosomal protein S11 OS=Priestia megaterium (strain ATCC 12872 / QMB1551) OX=545693 GN=rpsK PE=3 SV=1	13794	7	7	128000	133000	82100	49700	84100	64000	14200	9	8	5	5	5	6	0
D5DSC7	Superoxide dismutase OS=Priestia megaterium (strain ATCC 12872 / QMB1551) OX=545693 GN=sodA PE=3 SV=1	22600	10	10	46200	95200	74000	124000	91100	63800	656000	0	2	1	1	0	3	3
D5DT29	DUF421 domain-containing protein OS=Priestia megaterium (strain ATCC 12872 / QMB1551) OX=545693 GN=BMQ_4637 PE=3 SV=1	24453	7	7	4820	25800	42900	19800	48700	62100	1480	3	4	5	5	7	6	0
D5DV91	Sporulation lipoprotein OS=Priestia megaterium (strain ATCC 12872 / QMB1551) OX=545693 GN=yutC PE=4 SV=1	23917	13	13	4000	12600	11400	14600	41300	61700	3770	1	4	1	6	5	6	0
D5DVV6	Protein translocase subunit SecY OS=Priestia megaterium (strain ATCC 12872 / QMB1551) OX=545693 GN=secY PE=3 SV=1	46756	6	6	12100	28500	36000	37100	66700	61200	7340	3	4	5	4	3	5	0
D5DRR3	FUSC family protein OS=Priestia megaterium (strain ATCC 12872 / QMB1551) OX=545693 GN=BMQ_2251 PE=4 SV=1	81945	8	8	873	5450	16800	15700	44100	61100	8440	0	4	5	6	5	12	0
D5DYV8	L-cystine import ABC transporter, permease protein TcyB OS=Priestia megaterium (strain ATCC 12872 / QMB1551) OX=545693 GN=tcyB PE=3 SV=1	25998	4	4	47.9	3370	8720	4550	13800	61100	22.5	0	2	6	2	2	3	0
D5E0C8	50S ribosomal subunit assembly factor BipA OS=Priestia megaterium (strain ATCC 12872 / QMB1551) OX=545693 GN=bipA PE=3 SV=1	69090	15	15	26300	50300	47500	32100	67200	60600	196000	9	11	12	6	9	11	7
D5DVW5	Energy-coupling factor transporter ATP-binding protein EcfA2 OS=Priestia megaterium (strain ATCC 12872 / QMB1551) OX=545693 GN=cbiO2 PE=3 SV=1	32597	5	5	1830	3660	10600	29400	75400	58300	5150	0	1	2	3	4	5	0
D5DVK3	Protein translocase subunit SecA OS=Priestia megaterium (strain ATCC 12872 / QMB1551) OX=545693 GN=secA PE=3 SV=1	95262	20	20	5550	19300	14500	47100	99400	57100	243000	2	2	6	14	12	10	9
D5E2T8	Transporter, MmpL family OS=Priestia megaterium (strain ATCC 12872 / QMB1551) OX=545693 GN=BMQ_1684 PE=4 SV=1	80701	8	7	1190	6390	17100	30400	70200	56200	827	0	1	5	6	6	7	0
D5DUR6	Serine-type D-Ala-D-Ala carboxypeptidase OS=Priestia megaterium (strain ATCC 12872 / QMB1551) OX=545693 GN=dacA PE=3 SV=1	49355	12	12	2920	12100	22000	44300	103000	55200	11400	1	2	8	8	14	8	0
D5DQQ5	Signal peptidase I OS=Priestia megaterium (strain ATCC 12872 / QMB1551) OX=545693 GN=sipM PE=3 SV=1	21238	7	7	2300	7330	9880	10900	30600	54800	3110	0	1	1	1	4	5	0
D5DZM3	Osmoprotectant transporter OusA OS=Priestia megaterium (strain ATCC 12872 / QMB1551) OX=545693 GN=BMQ_3402 PE=4 SV=1	51397	5	5	1810	8780	10900	13300	36300	54400	3190	1	2	1	2	3	4	0
D5DVT7	50S ribosomal protein L4 OS=Priestia megaterium (strain ATCC 12872 / QMB1551) OX=545693 GN=rplD PE=3 SV=1	22568	5	5	42000	61900	48600	33000	77000	54300	1240	3	5	4	2	4	2	0
D5DWK2	Arginine--tRNA ligase OS=Priestia megaterium (strain ATCC 12872 / QMB1551) OX=545693 GN=argS PE=3 SV=1	62513	13	12	50200	51100	56100	29800	61200	54200	16900	7	8	7	9	12	9	0
D5DNT6	DUF3231 family protein OS=Priestia megaterium (strain ATCC 12872 / QMB1551) OX=545693 GN=BMQ_1762 PE=4 SV=1	39467	7	7	16900	17400	24100	29500	52600	53800	17900	1	4	3	4	4	3	0
D5DVV5	50S ribosomal protein L15 OS=Priestia megaterium (strain ATCC 12872 / QMB1551) OX=545693 GN=rplO PE=3 SV=1	15375	4	3	20500	27700	29800	20400	56900	53300	8390	3	4	2	1	2	2	0
D5DWI8	Fructose-1,6-bisphosphate aldolase OS=Priestia megaterium (strain ATCC 12872 / QMB1551) OX=545693 GN=fba PE=4 SV=1	30599	10	10	53200	6170	9620	12800	21200	52500	23400000	1	1	1	1	2	2	20
D5DWH3	Serine hydroxymethyltransferase OS=Priestia megaterium (strain ATCC 12872 / QMB1551) OX=545693 GN=glyA PE=3 SV=1	45577	10	10	32200	35100	37200	23800	52600	52300	746000	6	5	9	5	5	5	11
D5DYU5	Glycerol uptake facilitator protein OS=Priestia megaterium (strain ATCC 12872 / QMB1551) OX=545693 GN=glpF PE=3 SV=1	28513	2	2	12.1	23.2	131	4810	11800	51500	454	0	0	0	2	2	2	0
D5DYV7	L-cystine import ABC transporter, ATP-binding protein TcyC OS=Priestia megaterium (strain ATCC 12872 / QMB1551) OX=545693 GN=tcyC PE=4 SV=1	27383	3	3	2720	5000	6640	4560	12800	49900	7160	3	1	2	3	2	3	0
D5DZ65	Zinc metalloprotease OS=Priestia megaterium (strain ATCC 12872 / QMB1551) OX=545693 GN=BMQ_1196 PE=4 SV=1	28133	8	8	17600	26800	55800	22800	52200	49800	20300	3	4	4	6	5	4	0
D5DRI5	Glutamate dehydrogenase OS=Priestia megaterium (strain ATCC 12872 / QMB1551) OX=545693 GN=gudB PE=3 SV=1	47288	9	9	84800	108000	62800	35900	65300	49400	6940	9	11	9	7	8	7	0
D5DYU6	Glycerol kinase OS=Priestia megaterium (strain ATCC 12872 / QMB1551) OX=545693 GN=glpK PE=3 SV=1	55301	9	9	51800	76100	54000	27300	52600	49400	22300	9	10	7	3	7	6	0
D5E3Y6	DUF421 domain-containing protein OS=Priestia megaterium (strain ATCC 12872 / QMB1551) OX=545693 GN=BMQ_pBM60079 PE=3 SV=1	27172	3	3	34.3	178	773	2880	12600	49100	74.9	0	0	0	2	3	3	0
D5DR83	NH(3)-dependent NAD(+) synthetase OS=Priestia megaterium (strain ATCC 12872 / QMB1551) OX=545693 GN=nadE PE=3 SV=1	30013	10	9	8600	11400	9180	7710	14500	48900	98100	0	0	0	0	0	0	0
D5DS51	2-oxoisovalerate dehydrogenase subunit alpha OS=Priestia megaterium (strain ATCC 12872 / QMB1551) OX=545693 GN=bkdAA PE=3 SV=1	36629	5	5	21200	31600	30600	36000	105000	47400	17200	3	3	3	7	7	5	0
D5DWQ3	Phosphoglucosamine mutase OS=Priestia megaterium (strain ATCC 12872 / QMB1551) OX=545693 GN=glmM PE=3 SV=1	48414	9	9	7100	10800	12600	8140	17100	46900	1300000	0	3	3	1	1	1	11
D5DTP9	Succinate dehydrogenase, iron-sulfur protein OS=Priestia megaterium (strain ATCC 12872 / QMB1551) OX=545693 GN=sdhB PE=3 SV=1	29158	14	13	22700	37800	10900000	9370	25100	46800	272000	2	3	34	2	3	1	0
P20601	ATP synthase subunit b OS=Priestia megaterium (strain ATCC 12872 / QMB1551) OX=545693 GN=atpF PE=3 SV=1	19365	15	15	28500	2120000	255000	465000	5090000	46400	50100	2	19	13	22	24	2	0
D5DRS7	YhgE/Pip-like protein OS=Priestia megaterium (strain ATCC 12872 / QMB1551) OX=545693 GN=BMQ_2265 PE=4 SV=1	79625	11	10	5110	13500	29300	30200	59900	46300	4320	2	6	8	9	7	11	0
D5DV51	Dihydrolipoyllysine-residue succinyltransferase component of 2-oxoglutarate dehydrogenase complex OS=Priestia megaterium (strain ATCC 12872 / QMB1551) OX=545693 GN=odhB PE=3 SV=1	47060	12	12	30100	33600	26800	16400	36000	45600	1780	3	8	6	5	7	3	0
D5E1L0	Ferrichrome import ABC transporter, ferrichrome-binding protein FhuD OS=Priestia megaterium (strain ATCC 12872 / QMB1551) OX=545693 GN=fhuD PE=4 SV=1	34581	11	11	5710	19200	41200	33400	68100	45500	52100	2	7	10	9	8	7	0
D5DRG9	Glycerol-3-phosphate dehydrogenase [NAD(P)+] OS=Priestia megaterium (strain ATCC 12872 / QMB1551) OX=545693 GN=gpsA PE=3 SV=1	37357	12	11	11400	18700	20900	13100	29900	45000	26200	6	6	6	6	7	10	0
D5DQ82	Nfu_N domain-containing protein OS=Priestia megaterium (strain ATCC 12872 / QMB1551) OX=545693 GN=BMQ_1987 PE=4 SV=1	42313	10	10	979	3910	2060	792	5240	45000	16800	0	0	0	0	0	0	0
D5DTX1	Thiol peroxidase OS=Priestia megaterium (strain ATCC 12872 / QMB1551) OX=545693 GN=tpx PE=3 SV=1	18021	9	9	38900	30600	20600	16500	28300	44600	90800	2	2	1	3	2	0	3
D5E0G7	Asparagine--tRNA ligase OS=Priestia megaterium (strain ATCC 12872 / QMB1551) OX=545693 GN=asnS PE=3 SV=1	49309	13	13	30500	46500	38000	23700	45500	44500	319000	6	6	4	4	7	7	10
D5DVU4	50S ribosomal protein L29 OS=Priestia megaterium (strain ATCC 12872 / QMB1551) OX=545693 GN=rpmC PE=3 SV=1	7724	2	2	9690	16400	15000	16600	36200	44100	404	2	2	2	2	3	2	0
D5DVT0	30S ribosomal protein S7 OS=Priestia megaterium (strain ATCC 12872 / QMB1551) OX=545693 GN=rpsG PE=3 SV=1	17912	10	10	123000	157000	53000	28900	62900	43100	14600	9	10	11	5	7	3	0
D5DVI1	HPr kinase/phosphorylase OS=Priestia megaterium (strain ATCC 12872 / QMB1551) OX=545693 GN=hprK PE=3 SV=1	35063	6	6	2480	6830	8220	8070	19300	42000	4000	2	4	2	4	6	8	0
D5DYY8	DNA-binding protein HU OS=Priestia megaterium (strain ATCC 12872 / QMB1551) OX=545693 GN=BMQ_0573 PE=3 SV=1	9613	4	4	9680	40700	29400	12100	23600	41900	50000	3	4	3	4	5	4	1
D5DWA4	AraC family transcriptional regulator OS=Priestia megaterium (strain ATCC 12872 / QMB1551) OX=545693 GN=BMQ_3046 PE=4 SV=1	14033	4	4	19500	226000	40100	17900	37500	40800	51300	3	6	4	2	2	3	0
D5DVA6	Methionine import ABC transporter, ATP-binding protein MetN OS=Priestia megaterium (strain ATCC 12872 / QMB1551) OX=545693 GN=metN PE=4 SV=1	37817	2	2	2460	3360	2910	5040	23800	40700	1670	3	2	3	2	2	1	0
D5DVT3	30S ribosomal protein S10 OS=Priestia megaterium (strain ATCC 12872 / QMB1551) OX=545693 GN=rpsJ PE=3 SV=1	11673	5	5	34900	33800	20700	20000	41900	40400	1070	6	5	4	4	6	5	0
D5E223	Iron(III)-citrate import ABC transporter, iron(III)-citrate-binding protein OS=Priestia megaterium (strain ATCC 12872 / QMB1551) OX=545693 GN=yfmC PE=4 SV=1	34892	7	7	21300	32500	43300	34500	88100	40400	13700	5	6	8	5	7	5	0
D5DV98	FeS assembly protein SufB OS=Priestia megaterium (strain ATCC 12872 / QMB1551) OX=545693 GN=sufB PE=3 SV=1	52728	13	13	20500	32600	31200	18300	44500	40300	1160000	8	8	8	7	8	7	13
D5DTS9	Threonine--tRNA ligase OS=Priestia megaterium (strain ATCC 12872 / QMB1551) OX=545693 GN=thrS PE=3 SV=1	73848	14	14	7490	7340	10400	5340	14100	40300	1470000	1	2	0	0	4	4	18
D5DQL1	Elongation factor Ts OS=Priestia megaterium (strain ATCC 12872 / QMB1551) OX=545693 GN=tsf PE=3 SV=1	32208	13	12	25200	23800	33000	12100	26500	40100	88600	3	3	1	1	2	2	0
D5DT56	Septum site-determining protein MinD OS=Priestia megaterium (strain ATCC 12872 / QMB1551) OX=545693 GN=minD PE=3 SV=1	29268	7	7	38100	52700	39100	20600	51000	39900	5610	6	7	5	7	10	4	1
D5DWN8	Putative membrane protein OS=Priestia megaterium (strain ATCC 12872 / QMB1551) OX=545693 GN=BMQ_5226 PE=4 SV=1	51755	5	5	276	559	1830	4490	15900	39900	1550	0	0	0	1	3	3	0
D5DVS2	50S ribosomal protein L1 OS=Priestia megaterium (strain ATCC 12872 / QMB1551) OX=545693 GN=rplA PE=3 SV=1	24894	6	6	32300	31600	24500	21100	33700	39400	11600	9	8	8	6	7	4	0
D5DVQ4	Protein-arginine kinase OS=Priestia megaterium (strain ATCC 12872 / QMB1551) OX=545693 GN=mcsB PE=3 SV=1	40635	8	7	13700	23400	29800	26900	54700	39300	6790	4	4	6	4	5	1	0
D5E1H1	Cupin_5 domain-containing protein OS=Priestia megaterium (strain ATCC 12872 / QMB1551) OX=545693 GN=BMQ_1489 PE=4 SV=1	20515	6	6	22500	39700	35000	32200	59200	38500	13400	0	0	0	0	0	0	0
D5DWE2	NDP-N-acetyl-D-galactosaminuronic acid dehydrogenase OS=Priestia megaterium (strain ATCC 12872 / QMB1551) OX=545693 GN=BMQ_5129 PE=3 SV=1	47481	12	12	23400	33900	31000	18100	38300	38000	16300	11	12	10	10	12	5	3
D5DZJ8	LemA family protein OS=Priestia megaterium (strain ATCC 12872 / QMB1551) OX=545693 GN=BMQ_3377 PE=3 SV=1	21108	13	12	454000	62400	22700	21800	45800	37700	17100	14	10	7	8	6	7	0
D5DWH2	Uracil phosphoribosyltransferase OS=Priestia megaterium (strain ATCC 12872 / QMB1551) OX=545693 GN=upp PE=3 SV=1	23074	6	6	22300	29200	33400	25000	51400	37500	11000	8	8	3	4	6	4	1
D5DVW0	30S ribosomal protein S13 OS=Priestia megaterium (strain ATCC 12872 / QMB1551) OX=545693 GN=rpsM PE=3 SV=1	13758	6	6	21200	43900	31700	26700	55800	37400	30200	5	5	4	4	5	4	0
D5DT72	Glutamate-1-semialdehyde 2,1-aminomutase OS=Priestia megaterium (strain ATCC 12872 / QMB1551) OX=545693 GN=hemL PE=3 SV=1	46548	8	8	39300	37300	26100	22500	48700	37300	166000	7	10	5	9	10	7	6
D5DWM2	Glucose-6-phosphate 1-dehydrogenase OS=Priestia megaterium (strain ATCC 12872 / QMB1551) OX=545693 GN=zwf PE=3 SV=1	57282	20	20	13300	17300	16800	11800	22900	36700	6460000	1	1	0	0	0	1	30
D5DRK0	Cytochrome c biogenesis protein OS=Priestia megaterium (strain ATCC 12872 / QMB1551) OX=545693 GN=resC PE=4 SV=1	43938	2	2	1270	6150	9040	12600	26300	36200	9980	0	1	1	1	1	1	0
D5E2X3	DUF3231 family protein OS=Priestia megaterium (strain ATCC 12872 / QMB1551) OX=545693 GN=BMQ_3766 PE=4 SV=1	18644	8	8	110000	144000	91800	41600	73500	35300	11800	6	12	8	4	5	5	0
D5DWR3	Large-conductance mechanosensitive channel OS=Priestia megaterium (strain ATCC 12872 / QMB1551) OX=545693 GN=mscL PE=3 SV=1	14770	2	2	945	371	795	3020	6230	35100	53.4	1	0	0	1	1	2	0
D5DXQ0	Ca(2+)/H(+) antiporter OS=Priestia megaterium (strain ATCC 12872 / QMB1551) OX=545693 GN=cax PE=3 SV=1	38049	2	2	62.3	976	11600	48100	84400	34900	1280	0	0	1	2	2	1	0
D5DQS0	Phosphate acyltransferase OS=Priestia megaterium (strain ATCC 12872 / QMB1551) OX=545693 GN=plsX PE=3 SV=1	35794	7	7	31600	36100	34000	21000	41300	34600	19900	3	7	7	4	8	4	0
D5DTV1	Acetyl-coenzyme A carboxylase carboxyl transferase subunit alpha OS=Priestia megaterium (strain ATCC 12872 / QMB1551) OX=545693 GN=accA PE=3 SV=1	36422	11	10	14400	21500	23600	13800	39600	34400	3700	3	6	8	7	7	6	0
D5DXU2	Transcriptional regulator OS=Priestia megaterium (strain ATCC 12872 / QMB1551) OX=545693 GN=BMQ_0445 PE=4 SV=1	38940	8	8	13600	9800	11500	17000	36300	34400	5500	1	3	0	3	5	4	0
D5DW49	HlyC/CorC family transporter OS=Priestia megaterium (strain ATCC 12872 / QMB1551) OX=545693 GN=BMQ_2991 PE=3 SV=1	50348	9	9	8180	12400	16900	6760	28100	34300	1530	1	2	4	2	8	8	0
D5DRG4	Non-specific DNA-binding protein HBsu OS=Priestia megaterium (strain ATCC 12872 / QMB1551) OX=545693 GN=hbs PE=3 SV=1	9747	5	5	5210	14200	16800	12400	26600	34100	59400	0	3	3	1	3	4	3
D5DTJ2	Precorrin-6x reductase OS=Priestia megaterium (strain ATCC 12872 / QMB1551) OX=545693 GN=cbiJ PE=4 SV=1	28156	5	5	1960	1690	1220	1050	3340	33500	1970	0	0	0	0	0	0	0
P17675	ATP synthase subunit delta OS=Priestia megaterium (strain ATCC 12872 / QMB1551) OX=545693 GN=atpH PE=3 SV=2	20371	11	11	47500	2420000	45300	20100	33200	32300	127000	7	24	4	2	2	1	0
D5DUE0	Pyrimidine-nucleoside phosphorylase OS=Priestia megaterium (strain ATCC 12872 / QMB1551) OX=545693 GN=BMQ_2780 PE=3 SV=1	46218	11	11	11000	17200	19400	15800	34000	32300	103000	4	3	3	7	8	3	0
D5DQP9	DNA topoisomerase 1 OS=Priestia megaterium (strain ATCC 12872 / QMB1551) OX=545693 GN=topA PE=3 SV=1	79757	15	11	17900	23300	23000	13300	33300	32200	4320	5	9	7	7	9	7	0
D5DXS1	Short chain dehydrogenase OS=Priestia megaterium (strain ATCC 12872 / QMB1551) OX=545693 GN=BMQ_0404 PE=4 SV=1	27246	5	5	27700	33300	28200	20300	36300	31800	129000	7	5	1	2	3	3	0
D5DSW1	Elongation factor 4 OS=Priestia megaterium (strain ATCC 12872 / QMB1551) OX=545693 GN=lepA PE=3 SV=1	68144	6	6	14500	20000	19500	17700	40400	30700	1060	4	3	4	3	3	3	0
D5DVW8	50S ribosomal protein L13 OS=Priestia megaterium (strain ATCC 12872 / QMB1551) OX=545693 GN=rplM PE=3 SV=1	16478	4	4	17400	22700	20000	16800	38000	30300	18600	2	4	3	4	6	3	0
D5DSL0	Chaperone protein HtpG OS=Priestia megaterium (strain ATCC 12872 / QMB1551) OX=545693 GN=htpG PE=3 SV=1	72337	10	10	11100	23200	20900	16500	31900	30200	155000	5	3	6	3	7	5	11
D5DT59	Cell shape-determining protein MreC OS=Priestia megaterium (strain ATCC 12872 / QMB1551) OX=545693 GN=mreC PE=3 SV=1	32705	5	5	1710	7140	10300	13100	35700	30100	9740	0	0	2	2	2	4	0
D5DVF5	Triosephosphate isomerase OS=Priestia megaterium (strain ATCC 12872 / QMB1551) OX=545693 GN=tpiA PE=3 SV=1	27147	11	11	12700	18000	22100	9980	24100	29700	177000	0	0	0	0	0	0	4
D5DVW6	Energy-coupling factor transporter transmembrane protein EcfT OS=Priestia megaterium (strain ATCC 12872 / QMB1551) OX=545693 GN=cbiQ PE=3 SV=1	29659	3	3	3600	1500	8250	11900	31300	29700	204	0	0	3	2	2	3	0
D5DR17	Short-chain dehydrogenase OS=Priestia megaterium (strain ATCC 12872 / QMB1551) OX=545693 GN=BMQ_2138 PE=3 SV=1	28873	15	15	13500	16700	15000	14200	33000	29600	15300	3	5	4	7	11	5	0
D5DVV2	50S ribosomal protein L18 OS=Priestia megaterium (strain ATCC 12872 / QMB1551) OX=545693 GN=rplR PE=3 SV=1	13212	4	4	14900	15600	15400	12400	24700	29500	4030	3	2	1	2	4	4	0
D5DVV0	30S ribosomal protein S8 OS=Priestia megaterium (strain ATCC 12872 / QMB1551) OX=545693 GN=rpsH PE=3 SV=1	14896	5	5	33600	36900	26200	23100	43800	29300	14300	3	6	6	6	4	5	0
D5DV09	Aminopeptidase pepS (M29 family) OS=Priestia megaterium (strain ATCC 12872 / QMB1551) OX=545693 GN=pepS PE=3 SV=1	45456	15	15	3390	15700	5100	10400	19200	28900	2130000	0	0	0	0	0	0	15
D5DNP0	Nickel import ABC transporter, nickel-binding protein NikA OS=Priestia megaterium (strain ATCC 12872 / QMB1551) OX=545693 GN=nikA PE=3 SV=1	61179	18	18	45300	136000	113000	44500	77700	28600	43700	11	13	14	11	14	3	0
D5DTZ7	YtxH domain-containing protein OS=Priestia megaterium (strain ATCC 12872 / QMB1551) OX=545693 GN=BMQ_4821 PE=4 SV=1	16210	5	5	8820	13200	16300	12300	25000	28500	14700	3	4	3	3	4	4	0
D5DT87	Probable manganese-dependent inorganic pyrophosphatase OS=Priestia megaterium (strain ATCC 12872 / QMB1551) OX=545693 GN=ppaC PE=3 SV=1	33547	17	17	27300	23100	14200	11600	20900	27200	11500000	0	0	0	0	0	0	30
D5E081	Nitroreductase family protein OS=Priestia megaterium (strain ATCC 12872 / QMB1551) OX=545693 GN=BMQ_1311 PE=4 SV=1	22505	12	12	17400	18700	12200	17300	21700	26900	130000	0	0	0	0	0	0	0
D5DWY2	DNA ligase OS=Priestia megaterium (strain ATCC 12872 / QMB1551) OX=545693 GN=ligA PE=3 SV=1	74912	14	14	1190	5510	5330	4680	15500	26700	460000	0	1	3	3	8	6	17
D5DWE3	UTP--glucose-1-phosphate uridylyltransferase OS=Priestia megaterium (strain ATCC 12872 / QMB1551) OX=545693 GN=galU PE=3 SV=1	33094	7	7	8590	19500	23200	7650	19600	26200	3390	2	3	8	4	4	7	0
D5DWW1	GMP synthase [glutamine-hydrolyzing] OS=Priestia megaterium (strain ATCC 12872 / QMB1551) OX=545693 GN=guaA PE=3 SV=1	56959	17	16	8690	20300	18600	7230	18200	25800	5140000	1	5	2	0	1	5	23
D5E0F1	DUF2179 domain-containing protein OS=Priestia megaterium (strain ATCC 12872 / QMB1551) OX=545693 GN=BMQ_1382 PE=4 SV=1	32132	3	3	247	1510	1920	11400	30900	25800	1030	0	1	1	4	4	3	0
D5DVP1	Hypoxanthine phosphoribosyltransferase OS=Priestia megaterium (strain ATCC 12872 / QMB1551) OX=545693 GN=hpt PE=3 SV=1	20294	3	3	8290	32100	23800	4170	11400	25700	253	2	4	4	0	2	3	0
D5DRH5	30S ribosomal protein S1 OS=Priestia megaterium (strain ATCC 12872 / QMB1551) OX=545693 GN=rpsA PE=4 SV=1	41512	24	24	9620	11500	16600	9320	9920	25600	3220000	2	2	0	0	0	0	30
D5E4A3	Phage protein OS=Priestia megaterium (strain ATCC 12872 / QMB1551) OX=545693 GN=BMQ_pBM70086 PE=4 SV=1	26129	7	7	6320	12900	12800	12300	28000	25500	1290	4	6	5	5	7	4	0
D5E0T8	Pyrimidine nucleoside transport protein OS=Priestia megaterium (strain ATCC 12872 / QMB1551) OX=545693 GN=BMQ_3566 PE=3 SV=1	41566	3	3	0	154	2400	10200	24700	24900	0	0	0	1	3	2	2	0
D5DVW3	50S ribosomal protein L17 OS=Priestia megaterium (strain ATCC 12872 / QMB1551) OX=545693 GN=rplQ PE=3 SV=1	13539	4	4	9240	14000	14600	10600	22800	24700	159	2	3	4	2	3	2	0
D5DS52	Dihydrolipoyl dehydrogenase OS=Priestia megaterium (strain ATCC 12872 / QMB1551) OX=545693 GN=lpdV PE=3 SV=1	50552	6	5	947	3280	6620	9020	39000	24200	2950	0	3	5	4	4	6	0
D5DVA2	FeS assembly ATPase SufC OS=Priestia megaterium (strain ATCC 12872 / QMB1551) OX=545693 GN=sufC PE=3 SV=1	28988	7	7	19900	19800	16700	13000	25500	23800	4890	3	4	4	2	2	4	0
D5DW59	Chorismate mutase/phospho-2-dehydro-3-deoxyheptonate aldolase OS=Priestia megaterium (strain ATCC 12872 / QMB1551) OX=545693 GN=BMQ_3001 PE=4 SV=1	39375	5	4	11700	20700	16900	12900	26600	23800	8120	5	4	1	3	2	2	0
D5DVI0	Phosphatidylglycerol--prolipoprotein diacylglyceryl transferase OS=Priestia megaterium (strain ATCC 12872 / QMB1551) OX=545693 GN=lgt PE=3 SV=1	31393	3	3	416	618	1660	3100	12700	23800	56.6	0	1	0	1	2	1	0
D5DWJ5	Acyl-CoA dehydrogenase OS=Priestia megaterium (strain ATCC 12872 / QMB1551) OX=545693 GN=acdA PE=3 SV=1	41502	6	6	28000	26800	18600	8040	18600	23500	4510	5	8	9	4	7	5	0
D5DTK8	Malate dehydrogenase OS=Priestia megaterium (strain ATCC 12872 / QMB1551) OX=545693 GN=BMQ_2633 PE=3 SV=1	62784	18	13	8920	6440	3040	2780	6500	23400	18200	0	0	0	0	0	0	0
D5DR81	Nicotinate phosphoribosyltransferase OS=Priestia megaterium (strain ATCC 12872 / QMB1551) OX=545693 GN=BMQ_2203 PE=3 SV=1	55870	5	5	19400	22000	15100	9500	21000	23200	43800	5	4	5	3	2	5	0
D5DQR8	3-oxoacyl-[acyl-carrier-protein] reductase OS=Priestia megaterium (strain ATCC 12872 / QMB1551) OX=545693 GN=fabG PE=3 SV=1	25841	8	8	10700	30000	14200	13400	17900	23100	18900	2	2	3	3	2	2	0
D5DY91	Polyisoprenyl-teichoic acid--peptidoglycan teichoic acid transferase TagU OS=Priestia megaterium (strain ATCC 12872 / QMB1551) OX=545693 GN=tagU PE=3 SV=1	35965	7	7	5760	24600	24300	5670	13000	23100	3950	4	4	3	2	2	3	0
D5DQF0	Amino acid/peptide transporter (Peptide:H+ symporter) OS=Priestia megaterium (strain ATCC 12872 / QMB1551) OX=545693 GN=dtpT PE=3 SV=1	53914	3	3	463	373	1040	1400	2640	22700	2050	0	0	0	0	0	4	0
D5E023	Oligopeptide ABC transporter, ATP-binding protein OppF OS=Priestia megaterium (strain ATCC 12872 / QMB1551) OX=545693 GN=oppF PE=3 SV=1	34791	4	4	7840	8940	6920	3710	8830	22600	370	3	4	3	2	2	3	0
D5E074	Phosphoenolpyruvate-protein phosphotransferase OS=Priestia megaterium (strain ATCC 12872 / QMB1551) OX=545693 GN=ptsI PE=3 SV=1	63746	12	12	4590	8790	9950	8030	20100	22600	1300000	1	2	3	4	8	5	11
D5E0D8	Pyruvate carboxylase OS=Priestia megaterium (strain ATCC 12872 / QMB1551) OX=545693 GN=pycA PE=4 SV=1	128555	10	9	23800	30100	23200	13100	29800	22500	827	6	8	8	7	6	4	0
D5DVU6	50S ribosomal protein L14 OS=Priestia megaterium (strain ATCC 12872 / QMB1551) OX=545693 GN=rplN PE=3 SV=1	13285	2	2	20400	25400	21200	14200	31500	22300	4560	2	2	2	2	2	2	0
D5E4I8	Lipoprotein OS=Priestia megaterium (strain ATCC 12872 / QMB1551) OX=545693 GN=BMQ_pBM70173 PE=4 SV=1	18987	4	4	2020	8140	7170	9440	22300	22200	729	1	1	1	1	2	2	0
D5DTR8	Phenylalanine--tRNA ligase beta subunit OS=Priestia megaterium (strain ATCC 12872 / QMB1551) OX=545693 GN=pheT PE=3 SV=1	88218	17	17	15300	33500	28800	36600	101000	21900	10700	7	11	9	10	15	5	0
D5DSV0	Putative membrane protein OS=Priestia megaterium (strain ATCC 12872 / QMB1551) OX=545693 GN=BMQ_4558 PE=4 SV=1	47397	3	3	12400	1630	2510	2590	4290	21900	718	0	0	0	0	0	1	0
D5DX73	Transporter, AcrB/AcrD/AcrF family OS=Priestia megaterium (strain ATCC 12872 / QMB1551) OX=545693 GN=BMQ_3115 PE=4 SV=1	110303	8	8	912	7600	23400	40500	86200	21900	509	0	1	5	6	7	5	0
D5DTU4	Malate dehydrogenase OS=Priestia megaterium (strain ATCC 12872 / QMB1551) OX=545693 GN=mdh PE=3 SV=1	33336	6	5	14700	27400	21500	8900	22700	21800	83600	8	5	4	4	5	1	3
D5DUH0	Lysophospholipase OS=Priestia megaterium (strain ATCC 12872 / QMB1551) OX=545693 GN=BMQ_4857 PE=4 SV=1	30195	9	9	6380	9910	12300	11000	25800	21700	1570	3	3	2	4	5	5	0
D5E186	Glycine/betaine ABC transporter, ATP-binding protein OpuAA OS=Priestia megaterium (strain ATCC 12872 / QMB1551) OX=545693 GN=opuAA PE=3 SV=1	44878	14	14	14800	17300	9680	9350	22100	21200	7500	3	4	2	3	3	3	0
D5DVM9	Stage V sporulation protein T OS=Priestia megaterium (strain ATCC 12872 / QMB1551) OX=545693 GN=spoVT PE=4 SV=1	19701	10	10	4540	8100	11000	10100	23000	21200	35100	0	0	0	0	0	0	0
D5DUC6	DUF3231 family protein OS=Priestia megaterium (strain ATCC 12872 / QMB1551) OX=545693 GN=BMQ_2766 PE=4 SV=1	37697	4	4	3110	5930	5100	4290	11800	21000	2990	1	2	2	1	2	2	0
D5E1Z1	Phage protein OS=Priestia megaterium (strain ATCC 12872 / QMB1551) OX=545693 GN=BMQ_3707 PE=4 SV=1	7625	3	3	21000	47200	47700	25000	49900	20700	542	2	3	4	2	2	2	0
D5DVG8	Thioredoxin reductase OS=Priestia megaterium (strain ATCC 12872 / QMB1551) OX=545693 GN=trxB PE=3 SV=1	34783	16	16	13600	14600	12700	4110	8590	20700	118000	0	0	0	0	0	0	1
D5DZ62	LapA_dom domain-containing protein OS=Priestia megaterium (strain ATCC 12872 / QMB1551) OX=545693 GN=BMQ_1193 PE=4 SV=1	12391	3	3	0.407	949	4530	2950	6090	20700	1460	0	0	0	1	1	2	0
D5E093	Oxidoreductase, short chain dehydrogenase/reductase family protein OS=Priestia megaterium (strain ATCC 12872 / QMB1551) OX=545693 GN=BMQ_1323 PE=4 SV=1	27610	7	7	26600	32900	24200	12800	28000	20600	82100	6	8	8	5	4	7	2
D5DVS3	50S ribosomal protein L10 OS=Priestia megaterium (strain ATCC 12872 / QMB1551) OX=545693 GN=rplJ PE=3 SV=1	18005	7	7	3500	5400	4430	5610	14200	20400	111000	1	3	2	1	3	3	2
D5DQ37	Peptidase, M16 family protein OS=Priestia megaterium (strain ATCC 12872 / QMB1551) OX=545693 GN=BMQ_4126 PE=4 SV=1	50341	18	18	16900	18000	44300	16500	26100	20100	1630000	1	1	2	2	3	3	19
D5DS85	Proline dipeptidase OS=Priestia megaterium (strain ATCC 12872 / QMB1551) OX=545693 GN=BMQ_4473 PE=4 SV=1	38713	14	14	8750	39700	15800	13400	29300	20100	287000	0	0	0	0	0	0	0
D5DRL8	Stage V sporulation protein AD OS=Priestia megaterium (strain ATCC 12872 / QMB1551) OX=545693 GN=spoVAD PE=4 SV=1	37197	6	6	6640	10500	18200	8830	19400	18800	898000	3	5	3	1	2	1	9
D5DT18	Aspartate--tRNA(Asp/Asn) ligase OS=Priestia megaterium (strain ATCC 12872 / QMB1551) OX=545693 GN=aspS PE=3 SV=1	67236	11	11	23400	25700	24300	10800	25200	18600	106000	5	8	8	3	6	4	11
D5DRS8	bPH_1 domain-containing protein OS=Priestia megaterium (strain ATCC 12872 / QMB1551) OX=545693 GN=BMQ_2266 PE=4 SV=1	14000	5	5	69000	91800	32000	6310	10100	18500	1810	5	6	4	3	2	1	0
D5DRG0	Demethylmenaquinone methyltransferase OS=Priestia megaterium (strain ATCC 12872 / QMB1551) OX=545693 GN=menH PE=3 SV=1	26818	4	4	3420	9480	7580	11200	22100	18500	3370	0	0	2	3	2	2	0
D5DUK2	1,4-dihydroxy-2-naphthoyl-CoA synthase OS=Priestia megaterium (strain ATCC 12872 / QMB1551) OX=545693 GN=menB PE=3 SV=1	30195	11	11	40800	25800	15200	12900	28400	18100	2200000	3	2	4	1	1	3	15
D5DP42	Xaa-Pro dipeptidase OS=Priestia megaterium (strain ATCC 12872 / QMB1551) OX=545693 GN=pepQ PE=4 SV=1	41177	10	10	45900	5880	7140	4990	8040	17900	61000	0	0	0	0	0	0	3
D5DUY0	HlyC/CorC family transporter OS=Priestia megaterium (strain ATCC 12872 / QMB1551) OX=545693 GN=BMQ_2825 PE=3 SV=1	49193	9	9	2060	3600	4930	6040	15300	17600	3870	0	1	2	2	5	5	0
D5E046	Magnesium transporter MgtE OS=Priestia megaterium (strain ATCC 12872 / QMB1551) OX=545693 GN=mgtE PE=3 SV=1	51279	3	3	3050	8650	14700	13700	27600	17400	3010	3	2	4	4	4	2	0
D5DPP5	DUF421 domain-containing protein OS=Priestia megaterium (strain ATCC 12872 / QMB1551) OX=545693 GN=BMQ_1937 PE=3 SV=1	31940	5	5	313	7210	84400	3490	8640	17400	640	0	1	8	1	2	3	0
D5DVQ8	TRAM domain-containing protein OS=Priestia megaterium (strain ATCC 12872 / QMB1551) OX=545693 GN=BMQ_0110 PE=3 SV=1	40738	6	6	22200	184000	20200	3580	10400	17200	3470	4	7	4	3	5	6	0
D5DRF6	Chorismate synthase OS=Priestia megaterium (strain ATCC 12872 / QMB1551) OX=545693 GN=aroF PE=3 SV=1	42649	3	3	4900	5470	5720	5280	12300	17200	9270	1	1	1	3	3	1	0
D5DUA7	Probable malate:quinone oxidoreductase OS=Priestia megaterium (strain ATCC 12872 / QMB1551) OX=545693 GN=mqo PE=3 SV=1	55128	8	7	1700	3940	4280	3240	10100	17200	14100	0	0	0	0	3	6	0
D5DS50	2-oxoisovalerate dehydrogenase E1 component beta subunit OS=Priestia megaterium (strain ATCC 12872 / QMB1551) OX=545693 GN=bkdAB PE=4 SV=1	36065	8	8	8830	12300	11400	16300	58800	17100	21600	3	4	3	7	6	6	0
D5E0G6	Aminotransferase OS=Priestia megaterium (strain ATCC 12872 / QMB1551) OX=545693 GN=aspB PE=3 SV=1	43027	11	11	5630	6280	7160	13200	17300	17100	118000	0	0	3	4	3	4	4
D5DSV8	Protein GrpE OS=Priestia megaterium (strain ATCC 12872 / QMB1551) OX=545693 GN=grpE PE=3 SV=1	21510	10	8	4140	9980	11500	3990	9710	17100	14800000	0	0	0	0	0	0	14
D5E035	Oligoendopeptidase F OS=Priestia megaterium (strain ATCC 12872 / QMB1551) OX=545693 GN=pepF PE=3 SV=1	70140	14	14	1810	2750	4100	1450	4520	17000	468000	0	0	0	0	0	0	7
D5E009	3-oxoacyl-[acyl-carrier-protein] synthase 3 OS=Priestia megaterium (strain ATCC 12872 / QMB1551) OX=545693 GN=fabH PE=3 SV=1	34088	6	6	15900	19100	14100	9270	17900	16900	1700	3	4	2	3	1	5	0
D5DP53	Drug resistance MFS transporter, drug:H+ antiporter-1 (14 Spanner) (DHA2) family OS=Priestia megaterium (strain ATCC 12872 / QMB1551) OX=545693 GN=BMQ_3929 PE=3 SV=1	54697	2	2	49.4	178	254	662	2210	16900	231	0	0	0	0	0	2	0
D5DRY8	Probable transaldolase OS=Priestia megaterium (strain ATCC 12872 / QMB1551) OX=545693 GN=talC PE=3 SV=1	24211	6	4	11900	14400	10000	5640	13600	16600	23700	2	2	2	1	2	2	0
D5DXH6	Cyclic-di-AMP phosphodiesterase OS=Priestia megaterium (strain ATCC 12872 / QMB1551) OX=545693 GN=BMQ_5265 PE=3 SV=1	74269	5	5	7180	13000	11800	5080	10200	16300	92	7	5	6	2	6	4	0
D5DXP0	YtxH domain-containing protein OS=Priestia megaterium (strain ATCC 12872 / QMB1551) OX=545693 GN=BMQ_0372 PE=4 SV=1	12464	4	4	2190	3010	3580	2560	10500	16200	6820	0	0	0	0	1	4	0
D5DRN8	Acetyl-CoA acetyltransferase OS=Priestia megaterium (strain ATCC 12872 / QMB1551) OX=545693 GN=BMQ_4407 PE=3 SV=1	41074	11	11	10900	48800	11100	9230	21100	16100	14200	5	3	5	3	6	5	1
D5DTW8	EcsC family protein OS=Priestia megaterium (strain ATCC 12872 / QMB1551) OX=545693 GN=BMQ_4792 PE=4 SV=1	32383	6	6	5080	5840	7410	7520	15500	15900	12900	2	1	2	3	4	4	0
D5DSW6	YqzM family protein OS=Priestia megaterium (strain ATCC 12872 / QMB1551) OX=545693 GN=BMQ_4574 PE=4 SV=1	4784	2	2	19000	76100	53800	2250	2940	15800	225	2	4	3	0	0	0	0
D5DUD9	Deoxyribose-phosphate aldolase OS=Priestia megaterium (strain ATCC 12872 / QMB1551) OX=545693 GN=deoC PE=3 SV=1	23335	12	11	11600	15000	14600	9920	12700	15800	142000	0	0	0	0	0	0	0
D5DWA3	DUF2179 domain-containing protein OS=Priestia megaterium (strain ATCC 12872 / QMB1551) OX=545693 GN=BMQ_3045 PE=4 SV=1	31633	3	3	10600	19400	18400	7650	18100	15700	1910	3	5	2	2	2	3	0
D5DWI5	Transcription termination factor Rho OS=Priestia megaterium (strain ATCC 12872 / QMB1551) OX=545693 GN=rho PE=3 SV=1	48121	5	5	6220	7050	5880	4380	10800	15700	3330	2	3	1	2	1	2	0
D5DWM3	6-phosphogluconate dehydrogenase, decarboxylating OS=Priestia megaterium (strain ATCC 12872 / QMB1551) OX=545693 GN=gnd PE=3 SV=1	52238	19	18	4080	28700	11100	3260	9970	15600	2870000	0	0	0	0	1	0	20
D5E443	DUF421 domain-containing protein OS=Priestia megaterium (strain ATCC 12872 / QMB1551) OX=545693 GN=BMQ_pBM70026 PE=3 SV=1	24942	2	2	5530	14600	3150	5280	13700	15400	3340	1	2	1	2	1	4	0
D5DRD9	Menaquinol-cytochrome c reductase cytochrome b/c subunit OS=Priestia megaterium (strain ATCC 12872 / QMB1551) OX=545693 GN=qcrC PE=3 SV=1	28449	5	4	77400	449000	541000	2890	4510	15300	30200	5	5	9	0	0	0	0
D5DSB2	Glucokinase OS=Priestia megaterium (strain ATCC 12872 / QMB1551) OX=545693 GN=glk PE=3 SV=1	33933	5	5	10800	11500	11000	6670	18100	15200	1180	4	4	1	5	2	2	0
D5E0H1	Penicillin-binding protein, 1A family protein OS=Priestia megaterium (strain ATCC 12872 / QMB1551) OX=545693 GN=BMQ_1402 PE=4 SV=1	102806	15	14	61600	109000	89000	64700	117000	14900	15800	12	12	9	11	15	2	0
D5E0F3	4-hydroxy-tetrahydrodipicolinate reductase OS=Priestia megaterium (strain ATCC 12872 / QMB1551) OX=545693 GN=dapB PE=3 SV=1	29581	4	3	16900	14000	10800	8090	14600	14900	24700	2	3	2	1	3	1	0
D5E349	MTA/SAH nucleosidase OS=Priestia megaterium (strain ATCC 12872 / QMB1551) OX=545693 GN=BMQ_3842 PE=4 SV=1	31790	4	4	1080	8560	12400	8810	16800	14900	274	1	3	4	5	6	4	0
D5DSX7	GTP-binding protein OS=Priestia megaterium (strain ATCC 12872 / QMB1551) OX=545693 GN=BMQ_4585 PE=4 SV=1	41556	5	4	11100	14200	12600	7610	17700	14800	2510	2	3	3	1	3	0	0
D5DQR2	Signal recognition particle protein OS=Priestia megaterium (strain ATCC 12872 / QMB1551) OX=545693 GN=ffh PE=3 SV=1	49256	12	11	4120	5170	5990	3310	12400	14800	5240	1	1	3	0	2	3	0
D5DUR3	DNA gyrase subunit A OS=Priestia megaterium (strain ATCC 12872 / QMB1551) OX=545693 GN=gyrA PE=3 SV=1	93883	24	23	122000	188000	240000	93000	130000	14700	18600	21	23	19	18	18	0	0
D5DUF4	Putative dipeptidase OS=Priestia megaterium (strain ATCC 12872 / QMB1551) OX=545693 GN=ytjP PE=4 SV=1	51945	15	15	785	39800	2470	3220	4010	14700	27800	0	0	0	0	0	0	0
D5DWE1	N-acetylglucosaminyldiphosphoundecaprenol N-acetyl-beta-D-mannosaminyltransferase OS=Priestia megaterium (strain ATCC 12872 / QMB1551) OX=545693 GN=tagA PE=3 SV=1	26669	6	6	7050	13200	13600	5620	12300	14600	5190	2	4	5	5	5	7	0
D5DYG3	Probable transaldolase OS=Priestia megaterium (strain ATCC 12872 / QMB1551) OX=545693 GN=tal PE=3 SV=1	24107	6	4	15100	15500	10500	7730	18100	14500	25800	2	1	0	3	3	0	0
D5DWN7	Integral membrane protein MviN OS=Priestia megaterium (strain ATCC 12872 / QMB1551) OX=545693 GN=mviN PE=4 SV=1	56361	2	2	51.3	115	40.4	305	1770	14500	192	0	0	0	0	0	2	0
D5DVU3	50S ribosomal protein L16 OS=Priestia megaterium (strain ATCC 12872 / QMB1551) OX=545693 GN=rplP PE=3 SV=1	16201	3	3	17600	22100	16600	8480	13300	14200	35000	3	2	3	3	4	1	0
D5DVV1	50S ribosomal protein L6 OS=Priestia megaterium (strain ATCC 12872 / QMB1551) OX=545693 GN=rplF PE=3 SV=1	19610	6	6	6100	8600	5960	7850	13800	14100	297	2	4	3	4	4	3	0
D5DRZ1	Nitroreductase family protein OS=Priestia megaterium (strain ATCC 12872 / QMB1551) OX=545693 GN=BMQ_2331 PE=3 SV=1	25956	9	9	5510	15900	28700	7720	17100	13900	116000	0	0	0	0	0	0	0
D5DTU0	DNA polymerase I OS=Priestia megaterium (strain ATCC 12872 / QMB1551) OX=545693 GN=polA PE=3 SV=1	98883	9	9	23500	28000	18900	10900	26000	13800	7480	7	6	5	5	5	5	0
D5DVF4	2,3-bisphosphoglycerate-independent phosphoglycerate mutase OS=Priestia megaterium (strain ATCC 12872 / QMB1551) OX=545693 GN=gpmI PE=3 SV=1	56553	10	10	4940	9500	12700	6370	11300	13800	258000	0	0	0	0	0	0	0
D5DSP5	NAD dependent epimerase/dehydratase family OS=Priestia megaterium (strain ATCC 12872 / QMB1551) OX=545693 GN=BMQ_2456 PE=4 SV=1	23161	8	8	6400	9130	11800	4250	9910	13700	20700	2	3	2	1	1	3	0
D5E0X2	DUF421 domain-containing protein OS=Priestia megaterium (strain ATCC 12872 / QMB1551) OX=545693 GN=BMQ_0744 PE=3 SV=1	25640	3	3	2510	13500	21100	11100	34000	13700	1120	1	1	2	1	3	1	0
D5DVZ8	DHHA1 domain-containing protein OS=Priestia megaterium (strain ATCC 12872 / QMB1551) OX=545693 GN=BMQ_2940 PE=4 SV=1	37293	9	9	503	541	1840	310	830	13700	1430000	0	0	0	0	0	0	11
D5DX42	Amino acid permease OS=Priestia megaterium (strain ATCC 12872 / QMB1551) OX=545693 GN=BMQ_3084 PE=4 SV=1	58975	2	2	84.8	648	1100	3150	8030	13700	2790	0	0	0	1	2	2	0
D5DPR2	DUF421 domain-containing protein OS=Priestia megaterium (strain ATCC 12872 / QMB1551) OX=545693 GN=BMQ_1954 PE=3 SV=1	25378	4	4	318	767	1860	2310	6860	13100	376	0	0	2	1	2	4	0
P12699	ATP synthase epsilon chain OS=Priestia megaterium (strain ATCC 12872 / QMB1551) OX=545693 GN=atpC PE=3 SV=1	14636	7	7	4890	1920000	18800	1840	5960	12900	83600	0	23	4	1	0	0	0
D5DSE7	Acyl-CoA dehydrogenase OS=Priestia megaterium (strain ATCC 12872 / QMB1551) OX=545693 GN=BMQ_4541 PE=3 SV=1	41683	3	3	16500	20100	15000	7370	17300	12800	573	3	3	3	3	3	3	0
D5DTQ8	Enoyl-CoA hydratase/3-hydroxyacyl-CoA dehydrogenase OS=Priestia megaterium (strain ATCC 12872 / QMB1551) OX=545693 GN=fadB PE=3 SV=1	28380	5	5	16000	33500	21900	6180	12100	12700	7190	1	4	4	1	3	5	0
D5DP02	DNA helicase OS=Priestia megaterium (strain ATCC 12872 / QMB1551) OX=545693 GN=BMQ_3877 PE=4 SV=1	89679	4	3	9250	9370	22300	6250	35500	12700	4350	1	3	0	2	3	1	0
D5DPM0	Lipoprotein, putative OS=Priestia megaterium (strain ATCC 12872 / QMB1551) OX=545693 GN=BMQ_1912 PE=4 SV=1	20056	3	3	2180	15500	16400	19900	26700	12700	3080	1	1	1	2	2	1	0
D5E185	Glycine/betaine ABC transporter, permease protein OpuAB OS=Priestia megaterium (strain ATCC 12872 / QMB1551) OX=545693 GN=opuAB PE=3 SV=1	30548	2	2	976	1370	2580	3930	9040	12300	484	0	0	0	1	0	1	0
D5DQK4	Proline--tRNA ligase OS=Priestia megaterium (strain ATCC 12872 / QMB1551) OX=545693 GN=proS PE=3 SV=1	63548	9	8	226	5550	2160	925	2230	12300	306000	0	0	1	1	1	3	7
D5DTD6	Non-homologous end joining protein Ku OS=Priestia megaterium (strain ATCC 12872 / QMB1551) OX=545693 GN=ku PE=3 SV=1	31185	4	4	9550	46700	28500	10700	22000	12000	1310	3	4	5	2	2	4	0
D5DPR6	Glucose-6-phosphate 1-dehydrogenase OS=Priestia megaterium (strain ATCC 12872 / QMB1551) OX=545693 GN=zwf PE=3 SV=1	57474	7	7	2370	6300	6630	3150	6380	12000	14400	0	1	2	0	1	2	2
D5DQ54	Zinc protease OS=Priestia megaterium (strain ATCC 12872 / QMB1551) OX=545693 GN=mlpA PE=3 SV=1	46734	11	11	1680	3650	4440	2600	4480	11900	393000	0	0	0	0	0	0	6
D5DUP1	Aminotransferase OS=Priestia megaterium (strain ATCC 12872 / QMB1551) OX=545693 GN=patB PE=4 SV=1	44607	5	5	7580	11800	8440	4920	11700	11800	2410	4	4	3	2	3	3	0
D5DPP0	Sporulation protein OS=Priestia megaterium (strain ATCC 12872 / QMB1551) OX=545693 GN=BMQ_1932 PE=4 SV=1	18422	3	3	1950	5960	1980	1590	6190	11700	1740	0	0	0	0	2	2	0
D5DS65	Arginine repressor OS=Priestia megaterium (strain ATCC 12872 / QMB1551) OX=545693 GN=argR PE=3 SV=1	17109	4	4	1210	883	623	797	2090	11700	1460	0	0	0	0	0	0	0
D5DVU1	50S ribosomal protein L22 OS=Priestia megaterium (strain ATCC 12872 / QMB1551) OX=545693 GN=rplV PE=3 SV=1	12399	3	2	5880	18700	15400	4120	12400	11600	7810	2	2	2	2	2	2	0
D5DR86	Glucose 1-dehydrogenase (NAD(P)(+)) OS=Priestia megaterium (strain ATCC 12872 / QMB1551) OX=545693 GN=BMQ_2208 PE=4 SV=1	27814	3	3	5610	7890	9080	6000	14300	11600	3920	1	3	2	3	5	2	0
D5DQP4	GTP-sensing transcriptional pleiotropic repressor CodY OS=Priestia megaterium (strain ATCC 12872 / QMB1551) OX=545693 GN=codY PE=3 SV=1	28870	11	11	9890	12800	10700	5280	7360	11400	68800	1	2	1	0	1	1	0
D5DXU9	Sporulation integral membrane protein YtvI OS=Priestia megaterium (strain ATCC 12872 / QMB1551) OX=545693 GN=ytvI PE=3 SV=1	38121	2	2	74.6	246	2150	3870	9040	11400	33.5	0	0	0	2	1	1	0
D5DTS7	50S ribosomal protein L35 OS=Priestia megaterium (strain ATCC 12872 / QMB1551) OX=545693 GN=rpmI PE=3 SV=1	7632	2	2	17800	22500	15600	9780	21800	11200	223	2	2	1	2	2	2	0
D5E2G3	Pyridoxal phosphate-dependent acyltransferase family protein OS=Priestia megaterium (strain ATCC 12872 / QMB1551) OX=545693 GN=BMQ_1558 PE=3 SV=1	43658	5	4	7580	14800	9090	6530	16500	11200	11800	3	4	4	3	4	2	0
D5E0A4	Putative 2-cys peroxiredoxin OS=Priestia megaterium (strain ATCC 12872 / QMB1551) OX=545693 GN=BMQ_1334 PE=4 SV=1	21113	5	5	1770	3770	2370	1650	5040	10900	561000	0	0	0	0	0	0	9
D5DWH1	UDP-N-acetylglucosamine 2-epimerase OS=Priestia megaterium (strain ATCC 12872 / QMB1551) OX=545693 GN=mnaA PE=3 SV=1	43291	12	11	2420	3120	3440	2390	6930	10600	1100000	0	0	0	0	0	0	12
D5DQK7	Phosphatidate cytidylyltransferase OS=Priestia megaterium (strain ATCC 12872 / QMB1551) OX=545693 GN=cdsA PE=3 SV=1	29296	3	3	61.2	130	483	2350	5340	10500	783	0	0	1	2	2	2	0
D5DWR6	Spermidine/putrescine import ATP-binding protein PotA OS=Priestia megaterium (strain ATCC 12872 / QMB1551) OX=545693 GN=potA PE=3 SV=1	42273	8	8	2470	1190	2430	4030	15400	10400	7540	0	0	0	3	7	1	0
D5DVR3	Cysteine--tRNA ligase OS=Priestia megaterium (strain ATCC 12872 / QMB1551) OX=545693 GN=cysS PE=3 SV=1	53717	12	11	2310	8570	2860	3230	5850	10400	13900	0	1	0	0	0	0	0
D5DWJ7	3-hydroxybutyryl-CoA dehydrogenase OS=Priestia megaterium (strain ATCC 12872 / QMB1551) OX=545693 GN=mmgB PE=3 SV=1	31515	2	2	1400	159	2330	2470	11700	10400	726	0	0	0	0	3	1	0
D5DQ31	Putative competence-damage inducible protein OS=Priestia megaterium (strain ATCC 12872 / QMB1551) OX=545693 GN=cinA PE=3 SV=1	45003	5	5	11200	14400	10100	7240	11800	10200	6900	3	4	4	2	4	3	0
D5DVU0	30S ribosomal protein S19 OS=Priestia megaterium (strain ATCC 12872 / QMB1551) OX=545693 GN=rpsS PE=3 SV=1	10577	3	3	5510	9800	5250	2630	4910	10200	143	2	3	2	1	1	2	0
D5DP45	Transcription regulatory protein MsrR OS=Priestia megaterium (strain ATCC 12872 / QMB1551) OX=545693 GN=BMQ_3920 PE=3 SV=1	35154	4	4	7520	8240	6140	6610	14100	9890	10700	3	2	0	2	3	2	0
D5DZU7	Peptidase M48 OS=Priestia megaterium (strain ATCC 12872 / QMB1551) OX=545693 GN=BMQ_0633 PE=3 SV=1	48888	8	7	1060	5910	1870	1850	5180	9750	136	0	0	0	1	2	3	0
D5DTZ5	Phospho-2-dehydro-3-deoxyheptonate aldolase/chorismate mutase OS=Priestia megaterium (strain ATCC 12872 / QMB1551) OX=545693 GN=aroA PE=4 SV=1	39952	5	4	2330	6510	8150	2700	8810	9690	856	2	2	3	1	4	2	0
D5DUG1	Leucine--tRNA ligase OS=Priestia megaterium (strain ATCC 12872 / QMB1551) OX=545693 GN=leuS PE=3 SV=1	91915	27	27	10300	13300	6580	4560	9180	9640	4590000	0	0	0	0	0	0	36
D5DQ57	30S ribosomal protein S15 OS=Priestia megaterium (strain ATCC 12872 / QMB1551) OX=545693 GN=rpsO PE=3 SV=1	10536	2	2	12700	9570	7360	6780	14500	9570	0.107	1	0	1	1	1	1	0
D5DVE5	Formate dehydrogenase, alpha subunit OS=Priestia megaterium (strain ATCC 12872 / QMB1551) OX=545693 GN=fdhA PE=3 SV=1	110315	3	3	111	0	163	324	1050	9560	44.9	0	0	0	0	0	2	0
D5DRM5	Serine-type D-Ala-D-Ala carboxypeptidase OS=Priestia megaterium (strain ATCC 12872 / QMB1551) OX=545693 GN=dacF PE=3 SV=1	43123	2	2	5570	4930	3950	4240	8200	9390	0	2	2	2	1	1	2	0
D5E275	Ribose ABC transporter, ribose-binding protein RbsB OS=Priestia megaterium (strain ATCC 12872 / QMB1551) OX=545693 GN=rbsB PE=4 SV=1	32477	3	3	103	369	5030	12400	32900	9370	151	0	0	2	4	3	3	0
D5DVS1	50S ribosomal protein L11 OS=Priestia megaterium (strain ATCC 12872 / QMB1551) OX=545693 GN=rplK PE=3 SV=1	14979	5	5	1360	2840	4170	2720	7190	9320	676	0	1	1	0	1	2	0
D5DY05	Sodium/solute symporter family protein OS=Priestia megaterium (strain ATCC 12872 / QMB1551) OX=545693 GN=BMQ_1054 PE=3 SV=1	52300	2	2	238	531	166	237	1020	9160	126	0	0	0	0	0	2	0
D5DT50	50S ribosomal protein L27 OS=Priestia megaterium (strain ATCC 12872 / QMB1551) OX=545693 GN=rpmA PE=3 SV=1	10605	2	2	5110	5910	4750	3290	8270	9150	323	1	2	1	1	1	1	0
D5DNM9	Glycosyltransferase OS=Priestia megaterium (strain ATCC 12872 / QMB1551) OX=545693 GN=BMQ_1704 PE=4 SV=1	24069	9	6	6030	10600	10000	8150	18800	8970	2770	2	4	2	1	3	0	0
D5DU03	tRNA binding domain protein OS=Priestia megaterium (strain ATCC 12872 / QMB1551) OX=545693 GN=BMQ_4827 PE=4 SV=1	21968	8	8	12000	4540	2310	3530	8460	8820	56600	0	0	0	0	0	0	3
D5DT48	GTPase Obg OS=Priestia megaterium (strain ATCC 12872 / QMB1551) OX=545693 GN=obg PE=3 SV=1	47602	9	9	4510	10300	7790	2180	4600	8710	52200	1	3	1	0	1	0	0
D5DRM7	Phosphopentomutase OS=Priestia megaterium (strain ATCC 12872 / QMB1551) OX=545693 GN=drm PE=3 SV=1	43931	10	10	4880	2980	1360	1750	3310	8690	64800	0	0	0	0	0	0	1
D5DV45	Putative lipoprotein OS=Priestia megaterium (strain ATCC 12872 / QMB1551) OX=545693 GN=BMQ_2890 PE=4 SV=1	40072	4	4	51.9	104	3650	8050	19200	8480	822	0	0	1	2	4	2	0
D5DUQ9	Beta sliding clamp OS=Priestia megaterium (strain ATCC 12872 / QMB1551) OX=545693 GN=dnaN PE=3 SV=1	42246	9	5	5290	5390	5030	3710	12500	8400	51.1	3	4	4	2	3	2	0
D5DWU1	RNA polymerase sigma-B factor OS=Priestia megaterium (strain ATCC 12872 / QMB1551) OX=545693 GN=sigB PE=4 SV=1	30231	5	5	1130	2340	4540	6140	7860	8380	58500	0	0	0	1	2	1	2
D5DQQ1	Succinate--CoA ligase [ADP-forming] subunit alpha OS=Priestia megaterium (strain ATCC 12872 / QMB1551) OX=545693 GN=sucD PE=3 SV=1	31696	4	4	9530	10500	7690	4590	22500	8350	109000	8	5	4	1	0	1	3
D5DSF1	Putative pyruvate, phosphate dikinase regulatory protein OS=Priestia megaterium (strain ATCC 12872 / QMB1551) OX=545693 GN=BMQ_4545 PE=3 SV=1	29980	5	5	7700	10700	8470	5010	9780	8180	2490	3	5	3	1	5	2	0
D5DVU5	30S ribosomal protein S17 OS=Priestia megaterium (strain ATCC 12872 / QMB1551) OX=545693 GN=rpsQ PE=3 SV=1	10124	2	2	7120	7750	7630	4760	10700	8110	20400	2	2	2	2	2	2	0
D5DQV6	Isoleucine--tRNA ligase OS=Priestia megaterium (strain ATCC 12872 / QMB1551) OX=545693 GN=ileS PE=3 SV=1	105451	12	12	11100	4500	4000	2810	6340	8070	574000	0	0	0	0	2	1	14
D5DWL5	Phosphate acetyltransferase OS=Priestia megaterium (strain ATCC 12872 / QMB1551) OX=545693 GN=pta PE=3 SV=1	34664	14	14	7250	4980	6320	29600	8700	8050	961000	0	0	0	0	0	0	11
D5DRQ4	Putative Na+/H+ antiporter family protein OS=Priestia megaterium (strain ATCC 12872 / QMB1551) OX=545693 GN=BMQ_2242 PE=4 SV=1	51321	3	3	1350	3790	5270	6150	11800	7980	2720	0	1	3	3	3	2	0
D5E1D1	Metal-dependent carboxypeptidase OS=Priestia megaterium (strain ATCC 12872 / QMB1551) OX=545693 GN=BMQ_1449 PE=3 SV=1	58631	15	14	4220	5970	3260	3110	9280	7950	450000	2	2	2	1	4	4	12
D5DWV6	Co-chaperonin GroES OS=Priestia megaterium (strain ATCC 12872 / QMB1551) OX=545693 GN=groES PE=3 SV=1	10095	7	7	5390	3420	3500	4900	10300	7940	4190000	0	0	0	0	0	0	14
D5DT60	Cell shape-determining protein MreB OS=Priestia megaterium (strain ATCC 12872 / QMB1551) OX=545693 GN=mreB PE=3 SV=1	36494	3	3	3650	6110	5770	4140	10300	7940	1590	1	1	2	3	2	1	0
D5DVT8	50S ribosomal protein L23 OS=Priestia megaterium (strain ATCC 12872 / QMB1551) OX=545693 GN=rplW PE=3 SV=1	11181	2	2	3090	6040	4950	3770	8660	7900	946	1	2	1	1	1	1	0
D5DZG9	Enoyl-[acyl-carrier-protein] reductase [NADH] OS=Priestia megaterium (strain ATCC 12872 / QMB1551) OX=545693 GN=fabI PE=3 SV=1	27824	4	4	7240	11100	8330	3850	7620	7830	271	1	4	3	2	0	3	0
D5DTI8	Precorrin-2 C20-methyltransferase OS=Priestia megaterium (strain ATCC 12872 / QMB1551) OX=545693 GN=cbiL PE=3 SV=1	26186	3	3	2050	3080	3430	3690	7550	7730	323	1	0	0	1	0	0	0
D5DVR1	Glutamate--tRNA ligase OS=Priestia megaterium (strain ATCC 12872 / QMB1551) OX=545693 GN=gltX PE=3 SV=1	55879	11	11	2140	2090	2300	1650	3480	7590	2820000	0	0	0	0	1	0	15
D5DRK2	Cytochrome c biogenesis protein OS=Priestia megaterium (strain ATCC 12872 / QMB1551) OX=545693 GN=resA PE=4 SV=1	19729	3	3	802	2540	6030	8560	21700	7570	7390	0	0	0	2	4	1	0
D5DRA4	Spore photoproduct lyase OS=Priestia megaterium (strain ATCC 12872 / QMB1551) OX=545693 GN=splB PE=4 SV=1	40226	2	2	13200	14200	9150	3830	10500	7550	7770	3	1	3	1	3	1	0
D5DVM4	50S ribosomal protein L25 OS=Priestia megaterium (strain ATCC 12872 / QMB1551) OX=545693 GN=rplY PE=3 SV=1	22962	5	5	1770	6870	5720	1530	4960	7440	888000	0	0	0	0	0	0	9
D5DZ12	Uroporphyrinogen decarboxylase OS=Priestia megaterium (strain ATCC 12872 / QMB1551) OX=545693 GN=hemE PE=3 SV=1	38997	2	2	2550	1830	2920	3610	8210	7320	11000	0	0	1	2	1	2	2
D5DRQ3	Phospholipase D domain protein OS=Priestia megaterium (strain ATCC 12872 / QMB1551) OX=545693 GN=BMQ_2238 PE=4 SV=1	53445	7	7	12300	14200	11900	6180	14500	7300	927	4	6	5	4	7	4	0
D5DT33	S-adenosylmethionine:tRNA ribosyltransferase-isomerase OS=Priestia megaterium (strain ATCC 12872 / QMB1551) OX=545693 GN=queA PE=3 SV=1	38447	5	5	2910	2110	1370	1560	1680	7160	3670	0	0	0	0	0	0	0
D5DQ56	Polyribonucleotide nucleotidyltransferase OS=Priestia megaterium (strain ATCC 12872 / QMB1551) OX=545693 GN=pnp PE=3 SV=1	78144	22	22	89000	91400	190000	189000	745000	7090	18200	17	18	25	20	24	2	0
D5DQV2	Bifunctional protein PyrR OS=Priestia megaterium (strain ATCC 12872 / QMB1551) OX=545693 GN=pyrR PE=3 SV=1	20071	2	2	475	2400	3510	1750	4420	7080	11900	0	1	2	0	3	2	0
D5E3L6	3-oxoacyl-[acyl-carrier-protein] reductase OS=Priestia megaterium (strain ATCC 12872 / QMB1551) OX=545693 GN=BMQ_pBM50052 PE=3 SV=1	26984	3	3	9750	12300	11400	3610	9010	7010	21500	4	3	3	3	4	4	0
D5DRJ8	Histidine kinase OS=Priestia megaterium (strain ATCC 12872 / QMB1551) OX=545693 GN=resE PE=4 SV=1	66798	3	3	800	1630	3540	3670	8900	6950	430	1	0	2	2	3	3	0
D5DPG7	CBS domain protein OS=Priestia megaterium (strain ATCC 12872 / QMB1551) OX=545693 GN=BMQ_1859 PE=4 SV=1	15803	2	2	3370	2490	2290	1590	3130	6760	455000	2	1	1	2	1	1	3
D5DRM1	Stage V sporulation protein AA OS=Priestia megaterium (strain ATCC 12872 / QMB1551) OX=545693 GN=spoVAA PE=4 SV=1	24104	5	4	95.3	385	3960	13000	31900	6730	1010	0	0	1	6	3	4	0
D5DT68	Valine--tRNA ligase OS=Priestia megaterium (strain ATCC 12872 / QMB1551) OX=545693 GN=valS PE=3 SV=1	101961	14	14	5640	3830	5850	4940	10300	6610	1090000	0	1	2	3	3	0	19
D5DP73	NADH-dependent flavin oxidoreductase OS=Priestia megaterium (strain ATCC 12872 / QMB1551) OX=545693 GN=BMQ_3949 PE=4 SV=1	41526	11	11	1020	9010	2890	1350	2080	6610	21000	0	0	0	0	0	0	0
D5DQ32	CDP-diacylglycerol--glycerol-3-phosphate 3-phosphatidyltransferase OS=Priestia megaterium (strain ATCC 12872 / QMB1551) OX=545693 GN=pgsA PE=3 SV=1	21247	4	4	191	956	1100	1080	2940	6600	56.7	0	0	0	0	0	0	0
D5DXI1	Ribosome-binding ATPase YchF OS=Priestia megaterium (strain ATCC 12872 / QMB1551) OX=545693 GN=engD PE=3 SV=1	40718	4	4	5390	6980	9910	3630	9040	6570	42200	1	1	1	0	2	3	2
D5DXR2	NAD dependent epimerase/dehydratase family OS=Priestia megaterium (strain ATCC 12872 / QMB1551) OX=545693 GN=BMQ_0395 PE=3 SV=1	33487	5	5	807	1920	1560	2260	6040	6540	8640	0	1	0	1	2	2	0
D5DQC2	Tellurite resistance protein,putative OS=Priestia megaterium (strain ATCC 12872 / QMB1551) OX=545693 GN=BMQ_2027 PE=3 SV=1	43516	12	12	68000	42500	7160	1330	3390	6280	4810	13	9	1	0	0	2	0
D5DQT3	16S rRNA (cytosine(967)-C(5))-methyltransferase OS=Priestia megaterium (strain ATCC 12872 / QMB1551) OX=545693 GN=rsmB PE=3 SV=1	50277	5	5	5590	8960	7180	3290	8450	6270	61.2	3	2	4	3	3	4	0
D5E2F6	Haloacid dehalogenase, type II OS=Priestia megaterium (strain ATCC 12872 / QMB1551) OX=545693 GN=had PE=3 SV=1	25685	9	8	977	1300	1690	1710	4220	6220	6020	0	0	0	0	2	2	0
D5DSX8	HAD superfamily (Subfamily IIIA) phosphatase, TIGR01668 OS=Priestia megaterium (strain ATCC 12872 / QMB1551) OX=545693 GN=yqeG PE=4 SV=1	19758	3	3	12300	17700	6460	4320	10700	6190	551	1	2	0	1	1	1	0
D5DUI7	Carbonic anhydrase OS=Priestia megaterium (strain ATCC 12872 / QMB1551) OX=545693 GN=BMQ_4874 PE=3 SV=1	21524	4	4	4730	6160	5290	4010	8470	6080	97600	2	3	2	2	2	1	2
D5DTQ1	Succinate dehydrogenase, cytochrome b558 subunit OS=Priestia megaterium (strain ATCC 12872 / QMB1551) OX=545693 GN=sdhC PE=4 SV=1	23217	8	8	7700	2820	784000	5220	7700	5980	48100	0	0	13	0	0	0	0
D5DYV5	Putative quinone oxidoreductase, YhdH/YhfP family OS=Priestia megaterium (strain ATCC 12872 / QMB1551) OX=545693 GN=BMQ_0540 PE=4 SV=1	35368	5	4	1450	867	789	164	536	5920	6140	1	1	0	0	0	0	0
D5DNU1	Putative alcohol dehydrogenase OS=Priestia megaterium (strain ATCC 12872 / QMB1551) OX=545693 GN=BMQ_1767 PE=3 SV=1	41786	3	3	12900	9990	6860	4040	8660	5890	0	2	0	2	0	0	0	0
D5DU64	Putative ABC transporter, permease protein OS=Priestia megaterium (strain ATCC 12872 / QMB1551) OX=545693 GN=BMQ_2704 PE=4 SV=1	36464	5	5	2390	10700	39300	79500	141000	5870	16600	0	2	4	5	5	0	0
D5DZY5	DUF2179 domain-containing protein OS=Priestia megaterium (strain ATCC 12872 / QMB1551) OX=545693 GN=BMQ_0671 PE=4 SV=1	30482	2	2	2370	4100	3630	3810	10800	5800	0	2	2	2	2	2	2	0
D5DWL7	Spore coat protein GerQ OS=Priestia megaterium (strain ATCC 12872 / QMB1551) OX=545693 GN=gerQ PE=4 SV=1	17928	3	3	34900	52800	67200	179000	252000	5750	2840	2	5	7	4	7	1	0
D5DX50	DUF3231 family protein OS=Priestia megaterium (strain ATCC 12872 / QMB1551) OX=545693 GN=BMQ_3092 PE=4 SV=1	38062	6	6	746	910	1230	636	3220	5750	723	0	0	0	0	1	0	0
D5DT19	Histidine--tRNA ligase OS=Priestia megaterium (strain ATCC 12872 / QMB1551) OX=545693 GN=hisS PE=3 SV=1	48007	8	8	3350	10800	4170	3110	6610	5710	896000	1	1	1	1	2	2	10
D5DT05	Putative permease OS=Priestia megaterium (strain ATCC 12872 / QMB1551) OX=545693 GN=BMQ_4613 PE=3 SV=1	39830	3	3	30200	34900	3870	3180	8980	5640	6230	3	4	0	0	0	0	0
D5DQP8	Methylenetetrahydrofolate--tRNA-(uracil-5-)-methyltransferase TrmFO OS=Priestia megaterium (strain ATCC 12872 / QMB1551) OX=545693 GN=trmFO PE=3 SV=1	48566	5	5	15300	13600	8140	1980	5310	5640	7470	4	4	3	2	1	3	0
D5DVR0	2-C-methyl-D-erythritol 2,4-cyclodiphosphate synthase OS=Priestia megaterium (strain ATCC 12872 / QMB1551) OX=545693 GN=ispF PE=3 SV=1	17413	6	6	2560	5280	7460	1660	4920	5590	12000	0	0	0	0	0	0	0
D5DS43	Arginine ABC transporter, permease protein ArtQ OS=Priestia megaterium (strain ATCC 12872 / QMB1551) OX=545693 GN=artQ PE=3 SV=1	23965	2	2	38.7	326	279	1490	3530	5500	249	0	0	0	0	1	1	0
D5DXI3	Mechanosensitive ion channel family protein OS=Priestia megaterium (strain ATCC 12872 / QMB1551) OX=545693 GN=BMQ_5272 PE=3 SV=1	33781	3	3	389	776	5210	18700	165000	5440	130000	0	0	0	5	5	0	0
D5E018	Tryptophan--tRNA ligase OS=Priestia megaterium (strain ATCC 12872 / QMB1551) OX=545693 GN=trpS PE=3 SV=1	36679	6	6	3630	3600	3330	2550	7370	5430	2150	1	2	2	2	2	2	0
D5DXP2	Heavy metal translocating P-type ATPase OS=Priestia megaterium (strain ATCC 12872 / QMB1551) OX=545693 GN=cadA PE=3 SV=1	68902	4	3	827	1500	3110	4850	8810	5390	0	0	1	3	2	3	1	0
D5E020	Oligopeptide ABC transporter, permease protein OppB OS=Priestia megaterium (strain ATCC 12872 / QMB1551) OX=545693 GN=oppB PE=3 SV=1	34679	2	2	0	63.7	170	514	2490	5310	115	0	0	0	0	2	2	0
D5DQ50	Aspartate-semialdehyde dehydrogenase OS=Priestia megaterium (strain ATCC 12872 / QMB1551) OX=545693 GN=asd PE=3 SV=1	37698	5	5	1240	2260	3270	655	1910	5220	79900	0	0	0	0	0	0	2
D5DRE1	Menaquinol-cytochrome c reductase, iron-sulfur subunit OS=Priestia megaterium (strain ATCC 12872 / QMB1551) OX=545693 GN=qcrA PE=4 SV=1	18516	12	11	237000	1250000	1490000	6380	11100	5180	6530	11	16	13	2	1	0	0
D5DTN6	Pit accessory protein OS=Priestia megaterium (strain ATCC 12872 / QMB1551) OX=545693 GN=BMQ_4710 PE=3 SV=1	23792	3	3	1220	2820	3660	3430	7450	5180	109	0	0	1	0	1	1	0
D5DWS0	Putative membrane protein OS=Priestia megaterium (strain ATCC 12872 / QMB1551) OX=545693 GN=BMQ_0214 PE=3 SV=1	43494	2	2	0	103	205	345	1190	5180	938	0	0	0	0	1	2	0
D5DQ96	Corrinoid adenosyltransferase OS=Priestia megaterium (strain ATCC 12872 / QMB1551) OX=545693 GN=BMQ_2001 PE=3 SV=1	21494	4	4	1730	1170	1130	914	2050	5060	11200	0	0	0	0	0	0	0
D5DS31	Acetyl-CoA acetyltransferase OS=Priestia megaterium (strain ATCC 12872 / QMB1551) OX=545693 GN=BMQ_2371 PE=3 SV=1	42733	3	3	6210	7180	4260	3270	6150	5040	275	4	1	1	2	1	1	0
D5DQS8	Ribulose-phosphate 3-epimerase OS=Priestia megaterium (strain ATCC 12872 / QMB1551) OX=545693 GN=rpe PE=3 SV=1	23658	5	5	405	1680	719	313	1890	4980	40200	0	0	0	0	0	0	2
D5DYU3	Carbon-nitrogen hydrolase (GNAT family) OS=Priestia megaterium (strain ATCC 12872 / QMB1551) OX=545693 GN=BMQ_0528 PE=3 SV=1	59968	2	2	11500	25100	7230	5720	11900	4960	30400	2	2	1	1	0	0	0
D5DVI7	UvrABC system protein B OS=Priestia megaterium (strain ATCC 12872 / QMB1551) OX=545693 GN=uvrB PE=3 SV=1	75848	5	5	3450	3060	2630	1520	3790	4900	33700	2	2	0	0	1	1	3
D5DPT6	Purine nucleoside phosphorylase DeoD-type OS=Priestia megaterium (strain ATCC 12872 / QMB1551) OX=545693 GN=deoD PE=3 SV=1	25565	6	6	3400	1470	1600	24200	5320	4890	1750000	0	0	0	0	0	0	10
D5DR65	FMN dependent NADH:quinone oxidoreductase OS=Priestia megaterium (strain ATCC 12872 / QMB1551) OX=545693 GN=azoR PE=3 SV=1	23022	7	7	2290	4370	4330	2870	15400	4860	38600	0	0	0	0	0	0	0
D5DWN2	Glycosyl transferase, group 1 OS=Priestia megaterium (strain ATCC 12872 / QMB1551) OX=545693 GN=BMQ_5220 PE=4 SV=1	41396	3	3	7520	10100	7350	5140	11600	4850	2470	4	3	3	3	4	2	0
D5DQX8	Ribosomal RNA small subunit methyltransferase H OS=Priestia megaterium (strain ATCC 12872 / QMB1551) OX=545693 GN=mraW PE=3 SV=1	35351	3	3	1530	3940	4520	1810	3760	4850	807	1	2	1	0	0	2	0
D5DWR4	Sulfatase OS=Priestia megaterium (strain ATCC 12872 / QMB1551) OX=545693 GN=BMQ_0208 PE=4 SV=1	79034	3	2	162	220	250	834	3120	4840	60.2	0	0	0	0	1	2	0
D5DVG6	Nucleotide-binding protein BMQ_5060 OS=Priestia megaterium (strain ATCC 12872 / QMB1551) OX=545693 GN=BMQ_5060 PE=3 SV=1	34066	3	3	1340	1920	1840	1540	3660	4830	474	0	1	2	0	1	0	0
D5DVS4	50S ribosomal protein L7/L12 OS=Priestia megaterium (strain ATCC 12872 / QMB1551) OX=545693 GN=rplL PE=3 SV=1	12566	7	7	98400	33900	11400	7450	6610	4800	299000	0	0	0	0	0	0	4
D5DVA0	Cysteine desulfurase OS=Priestia megaterium (strain ATCC 12872 / QMB1551) OX=545693 GN=sufS PE=3 SV=1	44729	6	6	7420	8480	4720	1550	2910	4790	734000	2	2	0	0	0	0	10
D5DW69	Catalase OS=Priestia megaterium (strain ATCC 12872 / QMB1551) OX=545693 GN=BMQ_3011 PE=3 SV=1	63948	4	4	2520	6120	9730	4010	8630	4770	21400	0	2	1	1	2	0	1
D5DWJ8	Acetyl-CoA acetyltransferase OS=Priestia megaterium (strain ATCC 12872 / QMB1551) OX=545693 GN=mmgA PE=3 SV=1	40920	11	10	1690	3510	3210	2300	3740	4720	14900	0	1	0	0	0	1	0
D5DTS8	Translation initiation factor IF-3 OS=Priestia megaterium (strain ATCC 12872 / QMB1551) OX=545693 GN=infC PE=3 SV=1	19215	4	4	16900	4340	3080	2530	6650	4710	1300	1	1	1	0	2	1	0
D5DNY0	Dihydroxyacetone kinase, DhaK subunit OS=Priestia megaterium (strain ATCC 12872 / QMB1551) OX=545693 GN=dhaK PE=4 SV=1	63464	2	2	981	1420	883	1470	4170	4710	2010	0	1	0	1	2	1	0
D5DT32	Queuine tRNA-ribosyltransferase OS=Priestia megaterium (strain ATCC 12872 / QMB1551) OX=545693 GN=tgt PE=3 SV=1	43393	9	9	867	1320	1320	1390	4470	4600	31800	0	0	0	0	0	0	1
D5E2J0	Protein adenylyltransferase SelO OS=Priestia megaterium (strain ATCC 12872 / QMB1551) OX=545693 GN=selO PE=3 SV=1	54604	12	11	1400	6170	17200	1400	4580	4540	7230	0	0	1	0	2	1	0
D5DSE1	DEAD-box ATP-dependent RNA helicase CshB OS=Priestia megaterium (strain ATCC 12872 / QMB1551) OX=545693 GN=cshB PE=3 SV=1	50347	3	3	2270	2510	2000	1050	4410	4430	27900	1	0	0	0	1	0	0
D5DRP0	Hydrolase_4 domain-containing protein OS=Priestia megaterium (strain ATCC 12872 / QMB1551) OX=545693 GN=BMQ_4409 PE=4 SV=1	34730	4	4	1020	1610	1980	2270	5270	4300	461	1	1	1	1	1	3	0
D5DXU8	Proton/sodium-glutamate symport protein OS=Priestia megaterium (strain ATCC 12872 / QMB1551) OX=545693 GN=BMQ_0451 PE=3 SV=1	45018	3	3	20100	62200	108000	123000	297000	4270	1150	3	3	6	3	4	2	0
D5DRZ3	Glucose 1-dehydrogenase (NAD(P)(+)) OS=Priestia megaterium (strain ATCC 12872 / QMB1551) OX=545693 GN=BMQ_2333 PE=4 SV=1	28363	2	2	2550	2240	9570	1160	2990	4270	31200	1	2	2	0	0	0	1
D5DTX4	Conserved membrane protein (RDD family) OS=Priestia megaterium (strain ATCC 12872 / QMB1551) OX=545693 GN=BMQ_4798 PE=4 SV=1	18833	3	3	12500	126000	82700	750	1350	4260	3840	2	3	0	0	0	0	0
D5DY26	DUF4149 domain-containing protein OS=Priestia megaterium (strain ATCC 12872 / QMB1551) OX=545693 GN=BMQ_1075 PE=4 SV=1	18060	2	2	1210	1270	892	1850	3430	4240	0	1	1	1	1	3	2	0
D5DUN5	NADH-dependent butanol dehydrogenase A OS=Priestia megaterium (strain ATCC 12872 / QMB1551) OX=545693 GN=BMQ_4945 PE=3 SV=1	42959	8	8	642	959	16900	1270	2710	4210	205000	0	0	0	0	0	0	6
D5DWK5	Polyamine aminopropyltransferase OS=Priestia megaterium (strain ATCC 12872 / QMB1551) OX=545693 GN=speE PE=3 SV=1	31231	11	11	1550	1710	3560	1860	3200	4190	353000	0	0	0	0	0	0	7
D5DPW3	DUF2140 family protein OS=Priestia megaterium (strain ATCC 12872 / QMB1551) OX=545693 GN=BMQ_4052 PE=4 SV=1	21618	3	3	30.6	1150	2170	2360	5860	4050	0	0	0	1	0	2	4	0
D5DR93	ABC transporter, ATP-binding protein OS=Priestia megaterium (strain ATCC 12872 / QMB1551) OX=545693 GN=ykpA PE=4 SV=1	60743	6	6	2120	1360	1780	1550	2170	4010	1150	0	0	0	0	0	0	0
D5DW87	UDP-N-acetylglucosamine--N-acetylmuramyl-(pentapeptide) pyrophosphoryl-undecaprenol N-acetylglucosamine transferase OS=Priestia megaterium (strain ATCC 12872 / QMB1551) OX=545693 GN=murG PE=3 SV=1	39759	2	2	3600	6510	3810	1070	3130	3990	1010	2	3	1	0	1	2	0
D5DTJ9	Branched-chain amino acid transport system carrier protein OS=Priestia megaterium (strain ATCC 12872 / QMB1551) OX=545693 GN=brnQ PE=3 SV=1	48235	2	2	385	279	402	788	3440	3990	35	0	0	0	0	1	1	0
D5DZ04	ABC-type transporter, ATP-binding protein EcsA OS=Priestia megaterium (strain ATCC 12872 / QMB1551) OX=545693 GN=ecsA PE=4 SV=1	27913	3	3	182	390	2110	9340	31500	3950	176	0	0	1	2	2	0	0
D5DQ77	Formate--tetrahydrofolate ligase OS=Priestia megaterium (strain ATCC 12872 / QMB1551) OX=545693 GN=fhs PE=3 SV=1	60819	4	4	6590	12200	10600	3670	6670	3920	37.3	1	3	5	2	1	0	0
D5DTY7	Tyrosine--tRNA ligase OS=Priestia megaterium (strain ATCC 12872 / QMB1551) OX=545693 GN=tyrS PE=3 SV=1	47009	10	10	3900	5070	2070	1090	2120	3830	828000	0	0	0	0	0	0	13
D5E047	Sodium/hydrogen exchanger family protein OS=Priestia megaterium (strain ATCC 12872 / QMB1551) OX=545693 GN=BMQ_0733 PE=4 SV=1	68728	3	3	915	581	769	3480	10900	3780	654	0	0	1	1	3	2	0
D5E1D7	Acetyltransferase, GNAT family OS=Priestia megaterium (strain ATCC 12872 / QMB1551) OX=545693 GN=BMQ_1455 PE=4 SV=1	20798	3	3	2400	6.04	0	98.6	133	3770	5990	0	0	0	0	0	0	0
D5DRE0	Menaquinol-Cytochrome c reductase cytochrome b6 subunit OS=Priestia megaterium (strain ATCC 12872 / QMB1551) OX=545693 GN=qcrB PE=4 SV=1	25507	5	5	157000	844000	1020000	3920	5930	3630	58100	5	9	8	1	2	1	0
D5DVJ3	C-terminal processing peptidase OS=Priestia megaterium (strain ATCC 12872 / QMB1551) OX=545693 GN=ctpB PE=3 SV=1	52523	5	3	929	480	1050	2330	3950	3600	4550	0	0	1	2	1	1	0
D5DXH8	30S ribosomal protein S18 OS=Priestia megaterium (strain ATCC 12872 / QMB1551) OX=545693 GN=rpsR PE=3 SV=1	9065	3	3	5080	6450	4170	3020	6940	3590	370	3	1	1	2	2	1	0
D5DTR9	Phenylalanine--tRNA ligase alpha subunit OS=Priestia megaterium (strain ATCC 12872 / QMB1551) OX=545693 GN=pheS PE=3 SV=1	38728	7	7	4500	5440	4360	2900	8360	3580	120	3	3	2	0	3	0	0
D5E154	Amino acid permease OS=Priestia megaterium (strain ATCC 12872 / QMB1551) OX=545693 GN=BMQ_0827 PE=4 SV=1	51980	3	3	210	492	895	1330	3600	3520	0	0	0	0	0	0	1	0
D5E0A0	2,3,4,5-tetrahydropyridine-2,6-dicarboxylate N-acetyltransferase OS=Priestia megaterium (strain ATCC 12872 / QMB1551) OX=545693 GN=dapH PE=3 SV=1	25219	3	3	1240	2330	2140	1330	3450	3440	46200	0	0	0	0	1	0	2
D5E025	Amino acid permease OS=Priestia megaterium (strain ATCC 12872 / QMB1551) OX=545693 GN=BMQ_0711 PE=4 SV=1	49421	2	2	94.9	464	501	1160	2670	3360	1160	0	0	0	0	0	1	0
D5E0F0	Zn-dependent protease OS=Priestia megaterium (strain ATCC 12872 / QMB1551) OX=545693 GN=BMQ_1381 PE=4 SV=1	24605	3	3	2250	1730	2590	3090	5900	3220	275	2	2	1	1	1	2	0
D5DVM7	Transcription-repair-coupling factor OS=Priestia megaterium (strain ATCC 12872 / QMB1551) OX=545693 GN=mfd PE=3 SV=1	133871	5	5	8200	8730	6840	1570	5900	3210	385	5	3	3	0	2	1	0
D5DWL6	Coproheme decarboxylase OS=Priestia megaterium (strain ATCC 12872 / QMB1551) OX=545693 GN=BMQ_5203 PE=3 SV=1	28639	6	6	1630	521	722	153	478	3150	106000	0	0	0	0	0	0	5
D5DSF8	Metal-dependent phosphohydrolase OS=Priestia megaterium (strain ATCC 12872 / QMB1551) OX=545693 GN=BMQ_4552 PE=4 SV=1	76665	14	14	39200	27500	127000	1480	4750	3110	2240	8	8	15	0	1	0	0
D5DQR9	Malonyl CoA-acyl carrier protein transacylase OS=Priestia megaterium (strain ATCC 12872 / QMB1551) OX=545693 GN=fabD PE=3 SV=1	33168	3	3	60.4	0	0	0	0.199	3110	173	0	0	0	0	0	0	0
D5DTX5	Signal peptide peptidase SppA, 36K type OS=Priestia megaterium (strain ATCC 12872 / QMB1551) OX=545693 GN=sppA PE=3 SV=1	36507	12	12	236000	1910000	2900	2650	2150	3100	50400	23	32	0	0	0	0	0
D5DPR8	D-malate dehydrogenase (decarboxylating) OS=Priestia megaterium (strain ATCC 12872 / QMB1551) OX=545693 GN=ycsA PE=3 SV=1	38622	4	4	1110	2000	1720	1360	3830	3070	325	1	1	0	1	2	0	0
D5DRC4	50S ribosomal protein L32 OS=Priestia megaterium (strain ATCC 12872 / QMB1551) OX=545693 GN=rpmF PE=3 SV=1	6751	2	2	239	7310	6410	10700	10300	3060	0	1	1	2	3	2	1	0
D5DWZ6	6-phosphogluconolactonase OS=Priestia megaterium (strain ATCC 12872 / QMB1551) OX=545693 GN=BMQ_0309 PE=3 SV=1	39136	15	15	4380	5220	3810	2610	3420	3000	48200	0	0	0	0	0	0	0
D5DU66	GDSL-like lipase/acylhydrolase OS=Priestia megaterium (strain ATCC 12872 / QMB1551) OX=545693 GN=BMQ_2706 PE=4 SV=1	29507	4	4	1170	4040	31500	36500	66200	2990	138	0	1	4	4	4	1	0
D5DUH4	S-adenosylmethionine synthase OS=Priestia megaterium (strain ATCC 12872 / QMB1551) OX=545693 GN=metK PE=3 SV=1	44005	5	5	7490	9750	4600	2430	6780	2970	10000	5	1	2	2	3	1	0
D5DWJ6	Acyl-CoA dehydrogenase OS=Priestia megaterium (strain ATCC 12872 / QMB1551) OX=545693 GN=mmgC PE=3 SV=1	41028	2	2	6700	6790	3790	2090	5210	2970	256	1	2	0	0	1	1	0
D5DTB1	Lysine-specific permease OS=Priestia megaterium (strain ATCC 12872 / QMB1551) OX=545693 GN=BMQ_2536 PE=4 SV=1	52288	2	2	68.9	536	424	154	1900	2970	75.5	0	0	1	0	1	1	0
D5DRT3	DUF6449 domain-containing protein OS=Priestia megaterium (strain ATCC 12872 / QMB1551) OX=545693 GN=BMQ_2271 PE=4 SV=1	76937	4	4	1360	2780	14200	898	2610	2940	6280	0	0	5	0	0	0	0
D5DT73	Delta-aminolevulinic acid dehydratase OS=Priestia megaterium (strain ATCC 12872 / QMB1551) OX=545693 GN=hemB PE=3 SV=1	36472	2	2	2690	4060	2590	1980	4010	2930	0	1	1	0	1	1	1	0
D5DXN5	Intracellular protease, PfpI family OS=Priestia megaterium (strain ATCC 12872 / QMB1551) OX=545693 GN=BMQ_0367 PE=3 SV=1	18636	4	4	1870	3120	1820	1490	2170	2930	587000	0	0	0	0	0	0	4
D5DUR9	Serine--tRNA ligase OS=Priestia megaterium (strain ATCC 12872 / QMB1551) OX=545693 GN=serS PE=3 SV=1	49242	11	11	1760	5230	2220	1530	2320	2910	347000	0	1	1	0	1	1	9
D5DUK9	Glycogen synthase OS=Priestia megaterium (strain ATCC 12872 / QMB1551) OX=545693 GN=glgA PE=3 SV=1	55215	4	4	3390	2700	2240	1290	3150	2820	399	2	1	2	1	1	0	0
D5DXR8	Membrane-bound metal-dependent hydrolase (DUF457) OS=Priestia megaterium (strain ATCC 12872 / QMB1551) OX=545693 GN=BMQ_0401 PE=4 SV=1	36524	3	2	1800	2890	1710	1970	4610	2820	102	2	2	1	1	2	1	0
D5DZL7	Fructose-1,6-bisphosphatase class 3 OS=Priestia megaterium (strain ATCC 12872 / QMB1551) OX=545693 GN=fbp PE=3 SV=1	75117	9	8	1230	6300	18600	31800	5000	2810	302	0	3	6	6	1	0	0
D5DUM5	Potassium channel protein OS=Priestia megaterium (strain ATCC 12872 / QMB1551) OX=545693 GN=BMQ_4935 PE=4 SV=1	30005	4	4	9410	21100	19800	9920	20600	2770	4870	3	2	6	4	3	0	0
D5DQA1	2-dehydropantoate 2-reductase OS=Priestia megaterium (strain ATCC 12872 / QMB1551) OX=545693 GN=panE PE=3 SV=1	34930	7	7	864	1770	2850	2350	5950	2630	18300	0	0	0	0	0	0	0
D5DZU4	Lipoate--protein ligase OS=Priestia megaterium (strain ATCC 12872 / QMB1551) OX=545693 GN=BMQ_0608 PE=4 SV=1	38189	12	12	3010	13200	6430	1660	2950	2620	15100	1	2	0	0	2	0	0
D5DVL3	Ribosomal RNA small subunit methyltransferase A OS=Priestia megaterium (strain ATCC 12872 / QMB1551) OX=545693 GN=rsmA PE=3 SV=1	32835	2	2	7440	4970	2290	2010	4230	2570	537	3	2	2	2	2	1	0
D5DQB6	Phytoene desaturase OS=Priestia megaterium (strain ATCC 12872 / QMB1551) OX=545693 GN=crtI PE=3 SV=1	56088	5	5	585	813	1210	745	2730	2520	461	0	0	0	0	0	0	0
D5DTC1	Glycerol-3-phosphate acyltransferase OS=Priestia megaterium (strain ATCC 12872 / QMB1551) OX=545693 GN=plsY PE=3 SV=1	21697	2	2	124	628	557	843	2410	2520	46.3	0	0	0	0	2	1	0
D5DQT8	DNA-directed RNA polymerase subunit omega OS=Priestia megaterium (strain ATCC 12872 / QMB1551) OX=545693 GN=rpoZ PE=3 SV=1	8350	2	2	1950	5230	2600	1120	2000	2500	325	0	0	3	0	1	1	0
D5E010	3-oxoacyl-[acyl-carrier-protein] synthase 2 OS=Priestia megaterium (strain ATCC 12872 / QMB1551) OX=545693 GN=fabF PE=3 SV=1	43745	2	2	1150	2510	3000	602	2050	2500	52.3	2	4	3	0	1	2	0
P20600	ATP synthase subunit a OS=Priestia megaterium (strain ATCC 12872 / QMB1551) OX=545693 GN=atpB PE=3 SV=1	26125	5	5	359	108000	17300	12600	130000	2470	3950	0	6	4	4	8	1	0
D5DVZ6	Nitroreductase family protein OS=Priestia megaterium (strain ATCC 12872 / QMB1551) OX=545693 GN=BMQ_2938 PE=4 SV=1	24525	4	4	1120	3000	10600	10800	27200	2460	1070	0	0	0	0	0	0	0
D5E0X4	Putative phosphoesterase BMQ_0746 OS=Priestia megaterium (strain ATCC 12872 / QMB1551) OX=545693 GN=BMQ_0746 PE=3 SV=1	19749	7	7	10100	50600	1900	5440	2820	2440	18100	0	0	0	0	0	0	0
D5DRP6	NADPH dehydrogenase OS=Priestia megaterium (strain ATCC 12872 / QMB1551) OX=545693 GN=namA PE=3 SV=1	37690	8	8	11600	833	1040	926	529	2420	5810	0	0	0	0	0	0	0
D5DRI3	L-asparaginase OS=Priestia megaterium (strain ATCC 12872 / QMB1551) OX=545693 GN=BMQ_4352 PE=3 SV=1	35233	2	2	5990	3740	2580	2050	4530	2420	235	2	2	1	1	2	0	0
D5E1J6	DUF3231 family protein OS=Priestia megaterium (strain ATCC 12872 / QMB1551) OX=545693 GN=BMQ_1514 PE=4 SV=1	37041	5	5	1530	1150	1060	330	2500	2380	2150	1	0	1	0	1	1	0
D5DQT9	Guanylate kinase OS=Priestia megaterium (strain ATCC 12872 / QMB1551) OX=545693 GN=gmk PE=3 SV=1	23593	5	5	313	1250	687	1600	8490	2340	2900	0	0	0	0	0	0	0
D5E0A6	6-phosphogluconate dehydrogenase, decarboxylating OS=Priestia megaterium (strain ATCC 12872 / QMB1551) OX=545693 GN=gnd PE=3 SV=1	32510	3	3	127	507	468	477	238	2310	444000	0	0	0	0	0	0	3
D5DVL9	Pur operon repressor OS=Priestia megaterium (strain ATCC 12872 / QMB1551) OX=545693 GN=purR PE=3 SV=1	30176	5	4	1430	5340	3890	996	2400	2230	74.5	4	2	2	1	2	1	0
D5DUK6	Sporulation protein, yteA family OS=Priestia megaterium (strain ATCC 12872 / QMB1551) OX=545693 GN=BMQ_4893 PE=4 SV=1	28705	2	2	25500	952	495	737	1060	2210	236000	0	0	0	0	0	0	4
D5E0D4	Putative phosphate starvation inducible protein OS=Priestia megaterium (strain ATCC 12872 / QMB1551) OX=545693 GN=BMQ_1365 PE=4 SV=1	49845	3	3	1920	2880	1410	1260	2910	2130	4440	2	1	1	1	1	0	0
D5E3M0	Oxidoreductase, short chain dehydrogenase/reductase family OS=Priestia megaterium (strain ATCC 12872 / QMB1551) OX=545693 GN=BMQ_pBM50056 PE=4 SV=1	26938	3	3	927	2460	2290	1150	2150	2120	177	0	2	2	1	3	0	0
D5DR98	Putative ABC transporter, ATP-binding protein OS=Priestia megaterium (strain ATCC 12872 / QMB1551) OX=545693 GN=ydbJ PE=4 SV=1	33797	2	2	755	884	743	708	1760	2120	840	0	1	0	0	1	1	0
D5DQX9	Putative cysteine ligase BshC OS=Priestia megaterium (strain ATCC 12872 / QMB1551) OX=545693 GN=bshC PE=3 SV=1	63049	2	2	222	468	546	863	1730	2080	4.68	0	1	1	2	2	1	0
D5DZ85	Multifunctional fusion protein OS=Priestia megaterium (strain ATCC 12872 / QMB1551) OX=545693 GN=msrAB PE=3 SV=1	37078	6	6	3630	1480	2250	1110	1070	2070	11700	0	0	0	0	0	0	3
D5DWQ8	PTS system mannitol-specific EIICB component OS=Priestia megaterium (strain ATCC 12872 / QMB1551) OX=545693 GN=BMQ_0202 PE=4 SV=1	66922	4	3	2050	3330	13800	14500	8620	2040	2480	0	0	4	3	2	0	0
D5E2L2	Beta-glucosidase OS=Priestia megaterium (strain ATCC 12872 / QMB1551) OX=545693 GN=BMQ_1607 PE=3 SV=1	54790	7	7	698	334	4050	148	1220	2030	20600	0	0	0	0	0	0	0
D5DZT7	Transcriptional regulator, tetR family OS=Priestia megaterium (strain ATCC 12872 / QMB1551) OX=545693 GN=BMQ_0601 PE=4 SV=1	21993	3	3	537	638	822	591	1560	2010	34	0	0	0	0	0	0	0
D5DTX6	NAD kinase OS=Priestia megaterium (strain ATCC 12872 / QMB1551) OX=545693 GN=nadK PE=3 SV=1	30268	2	2	9040	7740	4060	1960	5080	1970	101	3	3	2	0	1	1	0
D5DWI2	Peptide chain release factor 1 OS=Priestia megaterium (strain ATCC 12872 / QMB1551) OX=545693 GN=prfA PE=3 SV=1	40359	5	5	359	952	609	327	1730	1920	2730	0	0	0	0	0	0	0
D5DT16	Phosphate-binding protein OS=Priestia megaterium (strain ATCC 12872 / QMB1551) OX=545693 GN=pstS PE=3 SV=1	31006	4	4	403	463	406	371	1190	1910	9060	0	0	0	0	0	0	0
D5DRF8	Nucleoside diphosphate kinase OS=Priestia megaterium (strain ATCC 12872 / QMB1551) OX=545693 GN=ndk PE=3 SV=1	16862	7	7	3770	69.4	180	354	1050	1880	277000	2	0	0	0	0	0	4
D5DQT4	Methionyl-tRNA formyltransferase OS=Priestia megaterium (strain ATCC 12872 / QMB1551) OX=545693 GN=fmt PE=3 SV=1	34292	7	6	13.8	1960	3670	153	254	1870	21400	0	0	0	0	0	0	0
D5DUR5	Inosine-5'-monophosphate dehydrogenase OS=Priestia megaterium (strain ATCC 12872 / QMB1551) OX=545693 GN=guaB PE=3 SV=1	52810	11	11	46800	114000	113000	91700	143000	1850	13900	9	8	13	10	9	0	0
D5DXY4	Oxidoreductase, aldo/keto reductase family OS=Priestia megaterium (strain ATCC 12872 / QMB1551) OX=545693 GN=BMQ_1033 PE=4 SV=1	34656	8	8	37.7	1630	1140	2230	2830	1840	9280	0	0	0	0	0	0	0
D5DPS6	Membrane protein insertase YidC OS=Priestia megaterium (strain ATCC 12872 / QMB1551) OX=545693 GN=oxaA PE=3 SV=1	30371	2	2	743	987	1720	2620	3830	1800	64.1	0	0	1	1	1	0	0
D5E014	Oligopeptide ABC transporter, oligopeptide-binding protein AppA OS=Priestia megaterium (strain ATCC 12872 / QMB1551) OX=545693 GN=appA PE=3 SV=1	65126	2	2	246	242	1020	881	2140	1800	537	0	0	0	0	1	1	0
D5DV48	Putative pentachlorophenol-4-monooxygenase OS=Priestia megaterium (strain ATCC 12872 / QMB1551) OX=545693 GN=BMQ_2893 PE=4 SV=1	57892	3	3	721	5120	2840	638	1490	1750	340	0	0	0	0	0	0	0
D5DPW5	Cytochrome c oxidase Cu(A) center assembly protein OS=Priestia megaterium (strain ATCC 12872 / QMB1551) OX=545693 GN=BMQ_4054 PE=3 SV=1	22230	2	2	0	0	0	241	1080	1750	186	0	0	0	0	1	1	0
D5DNQ2	HMGL-like family protein OS=Priestia megaterium (strain ATCC 12872 / QMB1551) OX=545693 GN=BMQ_1728 PE=4 SV=1	36435	8	8	1210	3770	13500	931	1910	1720	17400	1	0	1	0	0	0	0
D5DVI4	DUF4097 domain-containing protein OS=Priestia megaterium (strain ATCC 12872 / QMB1551) OX=545693 GN=BMQ_5078 PE=4 SV=1	41105	2	2	3740	3200	1480	837	2070	1690	53.7	2	2	0	0	2	0	0
D5DWI6	UDP-N-acetylglucosamine 1-carboxyvinyltransferase OS=Priestia megaterium (strain ATCC 12872 / QMB1551) OX=545693 GN=murAB PE=3 SV=1	46044	4	4	2070	1620	739	773	1130	1670	15200	1	0	0	0	0	0	0
D5DWQ1	Diadenylate cyclase OS=Priestia megaterium (strain ATCC 12872 / QMB1551) OX=545693 GN=dacA PE=3 SV=1	30580	3	2	27300	19300	2970	1710	3710	1570	913	4	4	2	1	3	1	0
D5DQ81	Putative ABC transporter, ATP-binding protein OS=Priestia megaterium (strain ATCC 12872 / QMB1551) OX=545693 GN=yfmR PE=4 SV=1	71751	7	7	93.1	297	166	398	576	1490	98300	0	0	0	0	0	0	7
D5DS54	Butyryl-CoA dehydrogenase OS=Priestia megaterium (strain ATCC 12872 / QMB1551) OX=545693 GN=bcd PE=3 SV=1	40509	4	4	3230	6000	4610	49400	5660	1480	9010	0	0	0	5	0	0	0
D5DXB3	Oxidoreductase, zinc-binding dehydrogenase family OS=Priestia megaterium (strain ATCC 12872 / QMB1551) OX=545693 GN=BMQ_3155 PE=4 SV=1	36131	9	9	8200	1870	1920	875	1320	1430	93700	0	0	0	0	0	0	0
D5DSF4	GTPase Era OS=Priestia megaterium (strain ATCC 12872 / QMB1551) OX=545693 GN=era PE=3 SV=1	34380	3	2	2240	3460	1660	753	2140	1420	7990	0	2	2	0	2	0	0
D5DQW7	Cell division protein FtsZ OS=Priestia megaterium (strain ATCC 12872 / QMB1551) OX=545693 GN=ftsZ PE=3 SV=1	40735	8	6	545	2360	807	152	284	1410	13700	0	0	0	0	0	0	0
D5DZD8	Glucose 1-dehydrogenase (NAD(P)(+)) OS=Priestia megaterium (strain ATCC 12872 / QMB1551) OX=545693 GN=BMQ_1269 PE=3 SV=1	25374	4	4	6360	3630	2580	1230	2730	1400	292	3	2	1	1	1	0	0
D5DQD3	Aldehyde dehydrogenase (NAD) family protein OS=Priestia megaterium (strain ATCC 12872 / QMB1551) OX=545693 GN=BMQ_2038 PE=3 SV=1	54041	2	2	4170	6560	5490	2020	2690	1390	4640	1	2	2	1	1	1	0
D5DST1	5-oxoprolinase subunit A OS=Priestia megaterium (strain ATCC 12872 / QMB1551) OX=545693 GN=pxpA PE=3 SV=1	27439	4	4	964	159	131	74.6	417	1380	14800	0	0	0	0	0	0	2
D5DYT1	AI-2E family transporter OS=Priestia megaterium (strain ATCC 12872 / QMB1551) OX=545693 GN=BMQ_0516 PE=3 SV=1	42203	5	5	47200	540000	965	498	829	1330	381000	2	10	0	0	0	0	0
D5DU78	Alcohol dehydrogenase GroES-like domain/ zinc-binding dehydrogenase family oxidoreductase OS=Priestia megaterium (strain ATCC 12872 / QMB1551) OX=545693 GN=BMQ_2718 PE=4 SV=1	34387	5	5	514	828	975	669	639	1330	1060	0	0	0	0	0	0	0
D5DX71	Oxidoreductase, FAD/FMN-binding family protein OS=Priestia megaterium (strain ATCC 12872 / QMB1551) OX=545693 GN=BMQ_3113 PE=4 SV=1	39416	2	2	70.7	476	1050	46.6	1300	1330	934	0	0	0	0	0	0	0
D5DSY8	5'-methylthioadenosine/S-adenosylhomocysteine nucleosidase OS=Priestia megaterium (strain ATCC 12872 / QMB1551) OX=545693 GN=mtnN PE=3 SV=1	25234	2	2	520	39000	2320	5300	92100	1310	2710	0	0	0	2	0	0	0
D5DZ35	Magnesium transport protein CorA OS=Priestia megaterium (strain ATCC 12872 / QMB1551) OX=545693 GN=corA PE=3 SV=1	38171	7	7	1120	2140	3480	26000	167000	1290	23800	0	1	1	2	11	0	0
D5DSF9	Phosphate starvation-induced protein PhoH OS=Priestia megaterium (strain ATCC 12872 / QMB1551) OX=545693 GN=phoH PE=4 SV=1	35745	6	6	2760	2850	5140	4910	7700	1280	1320	1	1	4	4	3	0	0
D5DQK6	1-deoxy-D-xylulose 5-phosphate reductoisomerase OS=Priestia megaterium (strain ATCC 12872 / QMB1551) OX=545693 GN=dxr PE=3 SV=1	42221	2	2	924	2170	1200	406	1510	1270	220	1	0	1	0	1	0	0
D5DUE6	Metal-dependent hydrolase OS=Priestia megaterium (strain ATCC 12872 / QMB1551) OX=545693 GN=BMQ_4833 PE=4 SV=1	32820	2	2	153	320	293	652	2220	1220	381	0	0	0	0	0	0	0
D5DSQ6	Glutamate decarboxylase OS=Priestia megaterium (strain ATCC 12872 / QMB1551) OX=545693 GN=BMQ_2467 PE=3 SV=1	53275	7	7	407	667	399	262	502	1150	380000	0	0	0	0	0	0	7
D5DWT5	Positive regulator of sigma-B activity OS=Priestia megaterium (strain ATCC 12872 / QMB1551) OX=545693 GN=rsbR PE=4 SV=1	31651	2	2	103	475	787	0	933	1150	128	0	1	0	0	1	2	0
D5DXE7	Manganese catalase OS=Priestia megaterium (strain ATCC 12872 / QMB1551) OX=545693 GN=BMQ_3189 PE=3 SV=1	31550	6	6	1030	834	959	862	1060	1130	92600	0	0	0	0	0	0	3
D5DSI9	Transporter, MmpL family OS=Priestia megaterium (strain ATCC 12872 / QMB1551) OX=545693 GN=BMQ_2399 PE=4 SV=1	95927	5	5	11800	44900	5340	1080	3780	1120	4680	3	4	2	0	0	0	0
D5DYI3	FAD dependent oxidoreductase domain protein OS=Priestia megaterium (strain ATCC 12872 / QMB1551) OX=545693 GN=puuB PE=4 SV=1	46422	2	2	7120	6380	2250	913	3060	1070	323	3	1	0	2	2	1	0
D5DVA3	CMD domain-containing protein OS=Priestia megaterium (strain ATCC 12872 / QMB1551) OX=545693 GN=BMQ_4996 PE=4 SV=1	13355	2	2	1870	724	1740	291	735	1070	14300	0	0	0	0	0	1	1
D5DX52	Oxidoreductase, short-chain dehydrogenase/reductase family OS=Priestia megaterium (strain ATCC 12872 / QMB1551) OX=545693 GN=BMQ_3094 PE=4 SV=1	26779	3	3	2870	5020	4180	5870	7040	1030	953	1	1	0	2	0	0	0
D5DRH0	GTPase Der OS=Priestia megaterium (strain ATCC 12872 / QMB1551) OX=545693 GN=engA PE=3 SV=1	48818	7	7	706	1140	4880	315	1180	1030	172	1	0	0	0	0	0	0
D5DZX5	1-pyrroline-5-carboxylate dehydrogenase OS=Priestia megaterium (strain ATCC 12872 / QMB1551) OX=545693 GN=rocA PE=3 SV=1	56842	11	11	1020	617	2660	1430	242000	1020	9350	0	0	0	0	13	0	0
D5DTM1	Luciferase-like monooxygenase OS=Priestia megaterium (strain ATCC 12872 / QMB1551) OX=545693 GN=BMQ_2646 PE=4 SV=1	36833	7	7	544	342	15.3	8250	563	1020	230	0	0	0	1	0	0	0
D5DWV1	Redox-sensing transcriptional repressor Rex OS=Priestia megaterium (strain ATCC 12872 / QMB1551) OX=545693 GN=rex PE=3 SV=1	23953	2	2	781	1140	877	578	1950	947	0	1	1	1	1	1	0	0
D5DXH5	50S ribosomal protein L9 OS=Priestia megaterium (strain ATCC 12872 / QMB1551) OX=545693 GN=rplI PE=3 SV=1	16396	3	3	0	19.1	20.2	98.7	882	934	1030	0	0	0	0	0	0	0
D5DVX4	Spore germination protein GerD OS=Priestia megaterium (strain ATCC 12872 / QMB1551) OX=545693 GN=gerD PE=4 SV=1	23613	4	4	438	538	227	397	1280	912	2780	0	0	0	0	0	0	0
D5DUD8	Cytidine deaminase OS=Priestia megaterium (strain ATCC 12872 / QMB1551) OX=545693 GN=cdd PE=3 SV=1	14509	5	5	523	766	246	251	577	903	8610	0	0	0	0	0	0	1
D5DXH1	Histidine kinase OS=Priestia megaterium (strain ATCC 12872 / QMB1551) OX=545693 GN=walK PE=4 SV=1	71633	2	2	2370	5370	2950	1020	3210	879	245	0	2	1	0	3	0	0
D5DXT5	Nucleotidyltransferase-like OS=Priestia megaterium (strain ATCC 12872 / QMB1551) OX=545693 GN=BMQ_0418 PE=4 SV=1	34185	2	2	141	833	388	203	507	863	0	0	1	0	0	0	1	0
D5DPG5	Aldose 1-epimerase OS=Priestia megaterium (strain ATCC 12872 / QMB1551) OX=545693 GN=mro PE=3 SV=1	39578	6	6	323	684	272	276	1790	818	1780	0	0	0	0	0	0	0
D5DY72	Acyltransferase OS=Priestia megaterium (strain ATCC 12872 / QMB1551) OX=545693 GN=BMQ_1121 PE=4 SV=1	18901	2	2	88.6	148	204	172	315	810	58.6	0	0	0	0	0	0	0
D5E0A9	Potassium uptake protein OS=Priestia megaterium (strain ATCC 12872 / QMB1551) OX=545693 GN=ktrC PE=4 SV=1	24092	2	2	183	2500	3980	470	1180	781	64.1	1	2	2	0	0	0	0
D5DSX5	Putative RNA-binding protein OS=Priestia megaterium (strain ATCC 12872 / QMB1551) OX=545693 GN=BMQ_4583 PE=4 SV=1	11149	2	2	3770	6000	2090	450	2240	773	685	1	2	0	0	1	0	0
D5DTX7	Amidohydrolase OS=Priestia megaterium (strain ATCC 12872 / QMB1551) OX=545693 GN=BMQ_4801 PE=4 SV=1	59753	4	3	103	1000	173	391	489	767	2970	0	0	0	0	0	0	0
D5E0E7	CBS domain protein OS=Priestia megaterium (strain ATCC 12872 / QMB1551) OX=545693 GN=BMQ_1378 PE=4 SV=1	15424	2	2	3420	275	318	67.3	536	745	4610	0	0	1	0	0	0	1
D5DSV4	Ribosomal RNA small subunit methyltransferase E OS=Priestia megaterium (strain ATCC 12872 / QMB1551) OX=545693 GN=rsmE PE=3 SV=1	28066	4	4	0	0	72.4	249	82.1	668	1280	0	0	0	0	0	0	0
D5DUQ1	Probable cytosol aminopeptidase OS=Priestia megaterium (strain ATCC 12872 / QMB1551) OX=545693 GN=pepA PE=3 SV=1	53621	3	3	207	11.8	1.8	418	6100	665	2070	0	0	0	0	1	0	0
D5E2R2	Damage-inducible protein DinB OS=Priestia megaterium (strain ATCC 12872 / QMB1551) OX=545693 GN=BMQ_1658 PE=3 SV=1	18640	2	2	1050	919	1900	586	1430	647	127	1	1	0	1	0	0	0
D5DZ43	N-acetylglucosamine-6-phosphate deacetylase OS=Priestia megaterium (strain ATCC 12872 / QMB1551) OX=545693 GN=nagA PE=3 SV=1	43300	4	4	180	264	981	680	599	628	5090	0	0	0	0	0	0	0
D5DPP7	Magnesium transport protein CorA OS=Priestia megaterium (strain ATCC 12872 / QMB1551) OX=545693 GN=corA PE=3 SV=1	37606	5	4	60.1	44	930	12000	114000	616	587	0	0	0	1	4	0	0
D5DSZ3	Isochorismatase family protein OS=Priestia megaterium (strain ATCC 12872 / QMB1551) OX=545693 GN=BMQ_4601 PE=4 SV=1	20875	6	6	229	292	76.9	181	607	609	6800	0	0	0	0	0	0	0
D5DTC7	Small, acid-soluble spore protein Tlp OS=Priestia megaterium (strain ATCC 12872 / QMB1551) OX=545693 GN=tlp PE=2 SV=1	9333	3	3	4980	1570	4050	3730	9100	608	314000	0	0	0	0	0	0	3
D5E1D8	Naringenin-chalcone synthase OS=Priestia megaterium (strain ATCC 12872 / QMB1551) OX=545693 GN=BMQ_1456 PE=3 SV=1	40291	7	7	937	896	1060	422	779	589	14600	0	0	0	0	0	0	1
D5DYC5	Polyketide cyclase OS=Priestia megaterium (strain ATCC 12872 / QMB1551) OX=545693 GN=BMQ_3221 PE=4 SV=1	14738	3	3	52.6	30	839	202	619	579	2810	0	0	0	0	0	0	0
D5DTZ6	Bacillithiol system redox-active protein YtxJ OS=Priestia megaterium (strain ATCC 12872 / QMB1551) OX=545693 GN=BMQ_4820 PE=4 SV=1	12355	3	3	38.8	89.5	189	44.2	43.8	579	736	0	0	0	0	0	0	0
D5DS74	Biotin carboxyl carrier protein of acetyl-CoA carboxylase OS=Priestia megaterium (strain ATCC 12872 / QMB1551) OX=545693 GN=accB PE=4 SV=1	18177	4	4	40.5	150	356	200	885	564	6980	0	0	0	0	0	0	0
D5E0F8	Bifunctional ligase/repressor BirA OS=Priestia megaterium (strain ATCC 12872 / QMB1551) OX=545693 GN=birA PE=3 SV=1	36931	2	2	654	762	431	0	1230	563	6650	0	0	1	0	1	0	0
D5DWS5	D-alanine--D-alanine ligase OS=Priestia megaterium (strain ATCC 12872 / QMB1551) OX=545693 GN=ddl PE=3 SV=1	39688	6	6	146	284	407	125	264	553	1270	0	0	0	0	0	0	0
D5E0P6	Glyoxylate reductase OS=Priestia megaterium (strain ATCC 12872 / QMB1551) OX=545693 GN=BMQ_3524 PE=3 SV=1	35635	6	6	245	139	339	8.45	40.5	544	8010	0	0	0	0	0	0	0
D5DS96	Aminomethyltransferase OS=Priestia megaterium (strain ATCC 12872 / QMB1551) OX=545693 GN=gcvT PE=3 SV=1	40512	2	2	79	1310	606	401	971	528	774	0	1	0	0	1	0	0
D5DRL3	DUF1002 domain-containing protein OS=Priestia megaterium (strain ATCC 12872 / QMB1551) OX=545693 GN=BMQ_4382 PE=4 SV=1	31858	2	2	0	119	0	0.158	33.4	508	146	0	0	0	0	0	0	0
D5E1C2	Putative RNA methylase protein family (UPF0020) OS=Priestia megaterium (strain ATCC 12872 / QMB1551) OX=545693 GN=BMQ_1440 PE=4 SV=1	43139	2	2	141	3.16	59.6	0	79.4	475	4260	0	0	0	0	0	0	0
D5DRV8	N-Dimethylarginine dimethylaminohydrolase OS=Priestia megaterium (strain ATCC 12872 / QMB1551) OX=545693 GN=BMQ_2296 PE=4 SV=1	32876	8	8	168	379	1320	318	389	466	57700	0	0	0	0	0	0	0
D5DV84	Glyoxylate reductase OS=Priestia megaterium (strain ATCC 12872 / QMB1551) OX=545693 GN=gyaR PE=3 SV=1	36390	4	4	0	110	186	89.7	234	466	2050	0	0	0	0	0	0	0
D5DPL8	Copper-exporting P-type ATPase OS=Priestia megaterium (strain ATCC 12872 / QMB1551) OX=545693 GN=copA PE=3 SV=1	87012	3	2	570	403	574	2340	3300	453	781	0	0	0	3	3	0	0
D5DQK8	Isoprenyl transferase OS=Priestia megaterium (strain ATCC 12872 / QMB1551) OX=545693 GN=uppS PE=3 SV=1	29974	3	3	537	283	240	170	420	446	1660	0	0	0	0	0	0	0
D5DYQ9	5-deoxy-glucuronate isomerase OS=Priestia megaterium (strain ATCC 12872 / QMB1551) OX=545693 GN=iolB PE=4 SV=1	30393	5	5	1030	1100	20200	165	363	433	10000	0	0	0	0	0	0	0
D5DU91	PAP2 family protein OS=Priestia megaterium (strain ATCC 12872 / QMB1551) OX=545693 GN=BMQ_2731 PE=4 SV=1	20005	2	2	3220	3230	1610	638	1410	424	0	1	1	1	0	1	0	0
D5DRY7	Serine/threonine protein phosphatase OS=Priestia megaterium (strain ATCC 12872 / QMB1551) OX=545693 GN=BMQ_2327 PE=3 SV=1	28159	3	2	15.9	0	0	23.9	0	397	169	0	0	0	0	0	0	0
D5DZD1	Oligoendopeptidase, M3 family protein OS=Priestia megaterium (strain ATCC 12872 / QMB1551) OX=545693 GN=BMQ_1262 PE=4 SV=1	66881	6	6	257	751	548	765	2050	380	7710	0	0	0	0	0	0	0
D5DPL1	L-carnitine dehydratase/bile acid-inducible protein F taxon OS=Priestia megaterium (strain ATCC 12872 / QMB1551) OX=545693 GN=BMQ_1903 PE=4 SV=1	55452	3	3	219	85.7	133	323	1020	378	867	0	0	0	0	0	0	0
D5DVZ7	Glucose 1-dehydrogenase (NAD(P)(+)) OS=Priestia megaterium (strain ATCC 12872 / QMB1551) OX=545693 GN=BMQ_2939 PE=4 SV=1	27007	5	5	36.7	131	357	183	605	346	358000	0	0	0	0	0	0	5
D5DTU1	Histidine kinase OS=Priestia megaterium (strain ATCC 12872 / QMB1551) OX=545693 GN=phoR PE=4 SV=1	67361	2	2	76.4	1170	2870	1130	3770	340	0	0	0	1	2	3	0	0
D5DQB5	Oxidoreductase, short chain dehydrogenase/reductase family OS=Priestia megaterium (strain ATCC 12872 / QMB1551) OX=545693 GN=BMQ_2020 PE=4 SV=1	26679	6	6	251	260	386	113	294	334	530000	0	0	0	0	0	0	10
D5DUI5	S-ribosylhomocysteine lyase OS=Priestia megaterium (strain ATCC 12872 / QMB1551) OX=545693 GN=luxS PE=3 SV=1	18079	2	2	363	794	43.5	120	52.1	332	3150	0	0	0	0	0	0	0
D5DRL4	Diaminopimelate decarboxylase OS=Priestia megaterium (strain ATCC 12872 / QMB1551) OX=545693 GN=lysA PE=3 SV=1	49440	3	3	605	1950	3760	150	712	313	3420	0	0	0	0	0	0	0
D5E1D0	Helicase ATP-binding domain-containing protein OS=Priestia megaterium (strain ATCC 12872 / QMB1551) OX=545693 GN=BMQ_1448 PE=4 SV=1	75326	2	2	1330	1270	312	392	806	279	0	0	1	0	0	0	0	0
D5DTR2	DUF350 domain-containing protein OS=Priestia megaterium (strain ATCC 12872 / QMB1551) OX=545693 GN=BMQ_4736 PE=3 SV=1	15389	2	2	762	40.7	115	52.5	123	274	2440	0	0	0	0	0	0	0
D5DSZ4	Transcription elongation factor GreA OS=Priestia megaterium (strain ATCC 12872 / QMB1551) OX=545693 GN=greA PE=3 SV=1	17468	4	4	35.4	355	1620	207	1890	267	1400	0	0	0	0	0	0	0
D5DSF5	Cytidine deaminase OS=Priestia megaterium (strain ATCC 12872 / QMB1551) OX=545693 GN=cdd PE=3 SV=1	14851	2	2	98.4	0	55.4	9.19	0	258	1.01	0	0	0	0	0	0	0
D5DVP4	33 kDa chaperonin OS=Priestia megaterium (strain ATCC 12872 / QMB1551) OX=545693 GN=hslO PE=3 SV=1	32244	3	3	34.5	173	0	70.3	69.7	258	5350	0	0	0	0	0	0	2
D5DQV3	Pseudouridine synthase OS=Priestia megaterium (strain ATCC 12872 / QMB1551) OX=545693 GN=rluD PE=3 SV=1	34206	6	6	29.8	102	273	62.5	113	221	7980	0	0	0	0	0	0	0
D5DXJ0	tRNA uridine 5-carboxymethylaminomethyl modification enzyme MnmG OS=Priestia megaterium (strain ATCC 12872 / QMB1551) OX=545693 GN=mnmG PE=3 SV=1	70270	2	2	0	15.7	55.9	37.2	122	214	11600	0	0	0	0	0	0	2
D5DT57	Probable septum site-determining protein MinC OS=Priestia megaterium (strain ATCC 12872 / QMB1551) OX=545693 GN=minC PE=3 SV=1	25397	4	4	79.7	0	27.1	0	26.3	213	7850	0	0	0	0	0	0	0
D5E350	Oxidoreductase, aldo/keto reductase family OS=Priestia megaterium (strain ATCC 12872 / QMB1551) OX=545693 GN=BMQ_3843 PE=4 SV=1	37171	4	4	430	633	186	113	1020	211	4390	0	0	0	0	0	0	0
D5DSF2	Transcriptional repressor CcpN OS=Priestia megaterium (strain ATCC 12872 / QMB1551) OX=545693 GN=ccpN PE=4 SV=1	23946	4	4	15.9	67.1	278	59.9	388	202	120	0	0	0	0	0	0	0
D5DRS4	Helicase domain protein OS=Priestia megaterium (strain ATCC 12872 / QMB1551) OX=545693 GN=BMQ_2262 PE=4 SV=1	102007	2	2	788	1250	1650	427	1510	191	0	1	2	1	0	0	0	0
D5DVR5	23S rRNA methyltransferase OS=Priestia megaterium (strain ATCC 12872 / QMB1551) OX=545693 GN=rlmB PE=4 SV=1	27109	3	3	145	138	263	209	331	186	0.717	0	0	0	0	0	0	0
D5E273	Ribose ABC transporter, ATP-binding protein RsbA OS=Priestia megaterium (strain ATCC 12872 / QMB1551) OX=545693 GN=rbsA PE=4 SV=1	54606	5	5	117	694	378	436	970	183	23000	0	0	0	1	1	0	0
D5DUU7	Peptidase M48 OS=Priestia megaterium (strain ATCC 12872 / QMB1551) OX=545693 GN=BMQ_2792 PE=3 SV=1	32384	2	2	145	227	60	103	339	182	113	0	0	0	0	0	0	0
D5DPU9	D-alanine aminotransferase OS=Priestia megaterium (strain ATCC 12872 / QMB1551) OX=545693 GN=dat PE=3 SV=1	31761	5	5	65.6	95	245	76.3	807	177	1.03	0	0	0	0	0	0	0
D5E499	DUF3231 family protein OS=Priestia megaterium (strain ATCC 12872 / QMB1551) OX=545693 GN=BMQ_pBM70082 PE=4 SV=1	39365	2	2	176	263	77.3	32.2	149	176	12.6	0	0	0	0	1	0	0
D5DT75	Porphobilinogen deaminase OS=Priestia megaterium (strain ATCC 12872 / QMB1551) OX=545693 GN=hemC PE=3 SV=1	34374	3	3	92	84.2	1960	78.6	201	168	10200	0	0	0	0	0	0	0
D5DRV4	S-adenosylmethionine:2-demethylmenaquinone methyltransferase OS=Priestia megaterium (strain ATCC 12872 / QMB1551) OX=545693 GN=BMQ_2292 PE=4 SV=1	21993	5	5	38	71.4	0	36.2	143	167	400	0	0	0	0	0	0	0
D5DUC8	Pyridine nucleotide-disulfide oxidoreductase family protein OS=Priestia megaterium (strain ATCC 12872 / QMB1551) OX=545693 GN=BMQ_2768 PE=4 SV=1	33811	2	2	0	0	38.2	294	318	165	166	0	0	0	0	0	0	0
D5E1Q7	Hydrolase, alpha/beta fold family OS=Priestia megaterium (strain ATCC 12872 / QMB1551) OX=545693 GN=BMQ_3623 PE=4 SV=1	32946	2	2	0	155	178	0	6.32	151	728	0	0	0	0	0	0	0
D5E0S6	Putative lipoprotein OS=Priestia megaterium (strain ATCC 12872 / QMB1551) OX=545693 GN=BMQ_3554 PE=4 SV=1	14173	2	2	45.9	0.00922	0	19.3	107	144	250	0	0	0	0	0	0	0
D5DUF0	Pullulanase OS=Priestia megaterium (strain ATCC 12872 / QMB1551) OX=545693 GN=amyX PE=3 SV=1	81258	2	2	0	0	43.8	18.7	103	141	0	0	0	0	0	0	0	0
D5E0Y1	Gluconate kinase OS=Priestia megaterium (strain ATCC 12872 / QMB1551) OX=545693 GN=gntK PE=3 SV=1	56695	5	5	104	120	77.9	1.47	250	140	95800	0	0	0	0	0	0	5
D5DUP6	4HBT domain-containing protein OS=Priestia megaterium (strain ATCC 12872 / QMB1551) OX=545693 GN=BMQ_4956 PE=4 SV=1	13788	5	5	55.7	56.6	94.7	0.935	302	133	1440	0	0	0	0	0	0	0
D5DNN0	DUF2935 domain-containing protein OS=Priestia megaterium (strain ATCC 12872 / QMB1551) OX=545693 GN=BMQ_1705 PE=4 SV=1	31269	3	3	0	43.6	0	1160	3770	132	0	0	0	0	2	3	0	0
D5DRE6	3-phosphoshikimate 1-carboxyvinyltransferase OS=Priestia megaterium (strain ATCC 12872 / QMB1551) OX=545693 GN=aroE PE=3 SV=1	45677	2	2	34.4	38.9	39.5	7.26	84	119	109	0	0	0	0	0	0	0
D5E2C1	Oxidoreductase, zinc-binding dehydrogenase family OS=Priestia megaterium (strain ATCC 12872 / QMB1551) OX=545693 GN=BMQ_0972 PE=4 SV=1	35434	2	2	226	254	57.3	92.1	268	117	37.4	0	0	0	0	0	0	0
D5E068	Riboflavin biosynthesis protein RibBA OS=Priestia megaterium (strain ATCC 12872 / QMB1551) OX=545693 GN=ribAB PE=3 SV=1	43966	2	2	82.7	154	81.2	38.1	382	111	1060	0	0	0	0	0	0	0
D5DQQ8	Ribosome maturation factor RimM OS=Priestia megaterium (strain ATCC 12872 / QMB1551) OX=545693 GN=rimM PE=3 SV=1	19543	2	2	575	771	7650	0	233	107	22900	0	0	0	0	0	0	5
D5DX54	Sulfite reductase [NADPH] hemoprotein beta-component OS=Priestia megaterium (strain ATCC 12872 / QMB1551) OX=545693 GN=cysI PE=3 SV=1	65364	2	2	0	0	0	1.53	0	102	0	0	0	0	0	0	0	0
D5DQY1	Alpha/beta hydrolase OS=Priestia megaterium (strain ATCC 12872 / QMB1551) OX=545693 GN=BMQ_2102 PE=4 SV=1	56021	2	2	0	61.7	169	20.4	79.8	100	325	0	0	0	0	0	0	0
D5E0B2	Cof-like hydrolase OS=Priestia megaterium (strain ATCC 12872 / QMB1551) OX=545693 GN=BMQ_1342 PE=4 SV=1	29659	4	4	0	83.8	98.3	58.4	51.5	88.7	130	0	0	0	0	0	0	0
D5DSM7	Putative NAD(P)H nitroreductase OS=Priestia megaterium (strain ATCC 12872 / QMB1551) OX=545693 GN=BMQ_2438 PE=3 SV=1	20876	2	2	13.3	0	2.7	81	70.7	66.1	17800	0	0	0	0	0	0	1
D5DQA6	Bacillithiol biosynthesis deacetylase BshB2 OS=Priestia megaterium (strain ATCC 12872 / QMB1551) OX=545693 GN=BMQ_2011 PE=4 SV=1	25445	3	3	17.4	6.86	252	36.1	33.5	64.8	1360	0	0	0	0	0	0	0
D5DUI4	DNA-protecting protein OS=Priestia megaterium (strain ATCC 12872 / QMB1551) OX=545693 GN=dps PE=3 SV=1	16295	5	5	4300	658	337	0	109	64.3	23700	0	0	0	0	0	0	1
D5DW91	NADPH-flavin oxidoreductase OS=Priestia megaterium (strain ATCC 12872 / QMB1551) OX=545693 GN=BMQ_3033 PE=3 SV=1	27089	2	2	349	1.04	172	0	40	57.4	437	0	0	0	0	0	0	0
D5DRL2	Peptidyl-prolyl cis-trans isomerase OS=Priestia megaterium (strain ATCC 12872 / QMB1551) OX=545693 GN=ppiB PE=3 SV=1	15528	2	2	149	1890	0	11.6	105	55.2	13600	0	0	0	0	0	0	0
D5DSH3	Butanol dehydrogenase OS=Priestia megaterium (strain ATCC 12872 / QMB1551) OX=545693 GN=BMQ_2383 PE=3 SV=1	43454	2	2	0	0	0	0	0	52.2	161	0	0	0	0	0	0	0
D5DRT7	Organic hydroperoxide resistance protein OS=Priestia megaterium (strain ATCC 12872 / QMB1551) OX=545693 GN=ohrB PE=3 SV=1	14943	6	6	34.2	32.1	266	26.9	363	51.4	151	0	0	0	0	0	0	0
D5DXS7	Glutamate-1-semialdehyde 2,1-aminomutase OS=Priestia megaterium (strain ATCC 12872 / QMB1551) OX=545693 GN=gsaB PE=3 SV=1	46688	2	2	23.7	38.9	0	27.2	263	50.1	15500	0	0	0	0	0	0	1
D5DUN9	Transcriptional regulator, AsnC family OS=Priestia megaterium (strain ATCC 12872 / QMB1551) OX=545693 GN=BMQ_4949 PE=4 SV=1	19124	2	2	445	0	53.2	0	0.364	50	147	0	0	0	0	0	0	0
D5E069	6,7-dimethyl-8-ribityllumazine synthase OS=Priestia megaterium (strain ATCC 12872 / QMB1551) OX=545693 GN=ribH PE=3 SV=1	16588	4	4	62600	179	43.9	52.5	98.9	47.6	2220	4	0	0	0	0	0	0
D5DYI9	Oxidoreductase, aldo/keto reductase family OS=Priestia megaterium (strain ATCC 12872 / QMB1551) OX=545693 GN=BMQ_3285 PE=4 SV=1	35350	2	2	0	0	0	0	0	46.5	22300	0	0	0	0	0	0	2
D5DV40	Magnesium transport protein CorA OS=Priestia megaterium (strain ATCC 12872 / QMB1551) OX=545693 GN=corA PE=3 SV=1	38157	3	2	0	0	0.959	392	6430	43.8	0	0	0	0	0	2	0	0
D5DQ48	4-hydroxy-tetrahydrodipicolinate synthase OS=Priestia megaterium (strain ATCC 12872 / QMB1551) OX=545693 GN=dapA PE=3 SV=1	31034	6	6	110	124	618	129	152	41.7	237000	0	0	0	0	0	0	7
D5DPP2	Stage V sporulation protein AD OS=Priestia megaterium (strain ATCC 12872 / QMB1551) OX=545693 GN=spoVAD PE=4 SV=1	36302	2	2	15.1	1060	51.5	50	125	41.6	93	0	0	0	0	0	0	0
D5DQT2	Probable dual-specificity RNA methyltransferase RlmN OS=Priestia megaterium (strain ATCC 12872 / QMB1551) OX=545693 GN=rlmN PE=3 SV=1	41882	3	3	5.69	101	0	53.3	0	39.5	3530	0	0	0	0	0	0	0
D5E1L6	Thioesterase family protein OS=Priestia megaterium (strain ATCC 12872 / QMB1551) OX=545693 GN=BMQ_1534 PE=4 SV=1	17985	2	2	0	0	0	0.102	0.395	38.3	1280	0	0	0	0	0	0	0
D5DTZ9	Aminopeptidase OS=Priestia megaterium (strain ATCC 12872 / QMB1551) OX=545693 GN=BMQ_4823 PE=3 SV=1	42021	2	2	30.5	0	28.4	0	170	37.3	9270	0	0	0	0	0	0	0
D5DWU0	Serine-protein kinase RsbW OS=Priestia megaterium (strain ATCC 12872 / QMB1551) OX=545693 GN=rsbW PE=3 SV=1	18415	2	2	62.8	161	23.8	14.3	98.7	35.7	25700	0	0	0	0	0	0	2
D5DSS6	Biotin carboxyl carrier protein of acetyl-CoA carboxylase OS=Priestia megaterium (strain ATCC 12872 / QMB1551) OX=545693 GN=accB PE=4 SV=1	16757	2	2	90.4	14.7	5900	41.9	0	27.1	3070	0	0	0	0	0	0	0
D5DQA5	DUF1806 family protein OS=Priestia megaterium (strain ATCC 12872 / QMB1551) OX=545693 GN=BMQ_2010 PE=4 SV=1	12845	3	3	57.7	134	159	0	4.36	24.4	561	0	0	0	0	0	0	0
D5DT67	Folylpolyglutamate synthase OS=Priestia megaterium (strain ATCC 12872 / QMB1551) OX=545693 GN=folC PE=3 SV=1	48817	2	2	223	194	9.21	81.8	85.5	22.4	146	0	0	0	0	0	0	0
D5DVH0	Histidine biosynthesis bifunctional protein HisIE OS=Priestia megaterium (strain ATCC 12872 / QMB1551) OX=545693 GN=hisI PE=3 SV=1	23564	5	4	0	16	46.5	0	0	22.3	57600	0	0	1	0	0	0	4
D5E239	6-phospho 3-hexuloisomerase domain protein OS=Priestia megaterium (strain ATCC 12872 / QMB1551) OX=545693 GN=BMQ_0890 PE=3 SV=1	20119	2	2	0	1490	27.7	0	0	18.9	263	0	0	0	0	0	0	0
D5DPT0	Sugar phosphotransferase system, glucose subfamily, IIA component OS=Priestia megaterium (strain ATCC 12872 / QMB1551) OX=545693 GN=ptbA PE=4 SV=1	17497	3	3	336	22.1	4.85	0	0	5.9	10600	0	0	0	0	0	0	0
D5DVP9	7,8-dihydroneopterin aldolase OS=Priestia megaterium (strain ATCC 12872 / QMB1551) OX=545693 GN=folB PE=3 SV=1	13813	2	2	313	69.3	409	149	235	2.01	137000	0	0	0	0	0	0	5
D5E2B0	5-oxoprolinase subunit A OS=Priestia megaterium (strain ATCC 12872 / QMB1551) OX=545693 GN=pxpA PE=3 SV=1	27583	2	2	0	943	0	0	36.5	1.86	49500	0	0	0	0	0	0	3
D5DRM6	Purine nucleoside phosphorylase OS=Priestia megaterium (strain ATCC 12872 / QMB1551) OX=545693 GN=pupG PE=3 SV=1	29879	5	4	0	10.7	13.4	0	29.2	1.71	58400	0	0	0	0	0	0	4
D5DY73	Glycosyl transferase, group 1 OS=Priestia megaterium (strain ATCC 12872 / QMB1551) OX=545693 GN=BMQ_1122 PE=4 SV=1	44524	2	2	812	555	414	37.1	333	0	83.6	0	0	0	0	0	0	0
D5E0A1	N-acetyldiaminopimelate deacetylase OS=Priestia megaterium (strain ATCC 12872 / QMB1551) OX=545693 GN=BMQ_1331 PE=1 SV=1	42486	3	3	158	138	112	8.75	60	0	1140	0	0	0	0	0	0	0
D5DQU2	Rqc2 homolog RqcH OS=Priestia megaterium (strain ATCC 12872 / QMB1551) OX=545693 GN=rqcH PE=3 SV=1	65299	3	3	108	0	0	0	24.5	0	266	0	0	0	0	0	0	0
D5DRE8	Histidinol-phosphate aminotransferase OS=Priestia megaterium (strain ATCC 12872 / QMB1551) OX=545693 GN=hisC PE=3 SV=1	41261	2	2	63.5	0	12.6	0	1.78	0	3.38	0	0	0	0	0	0	0
D5DQQ7	tRNA (guanine-N(1)-)-methyltransferase OS=Priestia megaterium (strain ATCC 12872 / QMB1551) OX=545693 GN=trmD PE=3 SV=1	27931	2	2	53.7	2.84	42.8	69.7	0	0	1230	0	0	0	0	0	0	0
D5DU54	Oxidoreductase family protein OS=Priestia megaterium (strain ATCC 12872 / QMB1551) OX=545693 GN=BMQ_2694 PE=4 SV=1	38691	2	2	50.3	452	0	61.6	169	0	53600	0	0	0	0	0	0	3
D5E2X5	NAD/FAD-utilizing enzyme OS=Priestia megaterium (strain ATCC 12872 / QMB1551) OX=545693 GN=BMQ_3768 PE=4 SV=1	17449	2	2	34.5	632	3710	16.1	173	0	317	0	2	3	0	0	0	0
D5DQT1	Protein phosphatase 2C OS=Priestia megaterium (strain ATCC 12872 / QMB1551) OX=545693 GN=prpC PE=4 SV=1	27527	3	3	26.1	128	0	21.1	18.1	0	8190	0	0	0	0	0	0	2
D5DP07	Cytochrome P450 OS=Priestia megaterium (strain ATCC 12872 / QMB1551) OX=545693 GN=BMQ_3882 PE=3 SV=1	47008	2	2	0.205	0	0	0	0	0	0	0	0	0	0	0	0	0
D5DUM0	Sulfate adenylyltransferase OS=Priestia megaterium (strain ATCC 12872 / QMB1551) OX=545693 GN=sat PE=3 SV=1	43348	3	3	0	21.8	79.9	0	0	0	0	0	0	0	0	0	0	0
D5DR27	NADH-dependent dehydrogenase OS=Priestia megaterium (strain ATCC 12872 / QMB1551) OX=545693 GN=BMQ_2148 PE=4 SV=1	37228	2	2	0	0	16.5	0	92	0	24	0	0	0	0	0	0	0
D5DSJ8	Putative transcriptional regulator, GntR family OS=Priestia megaterium (strain ATCC 12872 / QMB1551) OX=545693 GN=yurK PE=4 SV=1	27742	2	2	0	0	0	0	0	0	0	0	0	0	0	0	0	0
D5DXT3	Peroxide operon regulator OS=Priestia megaterium (strain ATCC 12872 / QMB1551) OX=545693 GN=perR PE=3 SV=1	16561	2	2	0	0	32.9	0	0	0	1980	0	0	0	0	0	0	0
D5DZH5	6-phospho-beta-glucosidase OS=Priestia megaterium (strain ATCC 12872 / QMB1551) OX=545693 GN=BMQ_3354 PE=3 SV=1	54947	2	2	0	0	0	0	0	0	29100	0	0	0	0	0	0	3
D5E0G0	Pantothenate synthetase OS=Priestia megaterium (strain ATCC 12872 / QMB1551) OX=545693 GN=panC PE=3 SV=1	32183	2	2	0	0	0	4.32	0	0	0	0	0	0	0	0	0	0
